# Supplementary material for: The CCR4–NOT complex maintains liver homeostasis through mRNA deadenylation
Source: Life Sci Alliance. 2020 Apr 1;3(5):e201900494. doi: 10.26508/lsa.201900494 (PMC7119370; doi:10.26508/lsa.201900494)
Supplement: Supplementary file 1 [file LSA-2019-00494_TableS1.xlsx]

## Sheet: Sheet1
Table S1. FPKMs in livers from Alb-CreERT2, Cnot1fl/fl, and Cnot1-LKO mice. FPKMs (averages of four mice), ensemble gene IDs and gene symbols are shown in the lists. Differences of the values (Cnot1-LKO/Cnot1fl/fl) and corrected P-values (Mann-Whitney U-test, calculated in StrandNGS) are also shown.
mRNA FPKMs in livers from Alb-CreERT2, Cnot1(fl/fl), and Cnot1-LKO mice
Ensembl ID	Gene Symbol	Alb-CreERT2	Cnot1(fl/fl)	Cnot1-LKO	Fold change Cnot1-LKO/Cnot1(fl/fl)	Corrected P value
ENSMUSG00000000001	Gnai3	27.0089	24.669	35.2616	1.42939	0.0267582
ENSMUSG00000000028	Cdc45	0.574556	0.499882	7.86035	15.7244	0.0267582
ENSMUSG00000000049	Apoh	968.911	1336.32	676.002	0.50587	0.0267582
ENSMUSG00000000056	Narf	6.04198	5.68787	6.83535	1.20174	0.270201
ENSMUSG00000000058	Cav2	1.30911	1.51148	1.75333	1.16001	0.0973488
ENSMUSG00000000078	Klf6	2.73997	2.11502	61.5914	29.121	0.0267582
ENSMUSG00000000085	Scmh1	0.818074	0.725136	8.58681	11.8417	0.0267582
ENSMUSG00000000088	Cox5a	225.365	185.117	222.954	1.2044	0.0267582
ENSMUSG00000000093	Tbx2	0.808843	0.7852	5.22354	6.65251	0.0267582
ENSMUSG00000000120	Ngfr	1.14356	0.835798	1.71407	2.05081	0.0267582
ENSMUSG00000000126	Wnt9a	0.167303	0.128249	3.51317	27.3933	0.0267582
ENSMUSG00000000127	Fer	1.62097	1.51807	4.81095	3.16913	0.0267582
ENSMUSG00000000131	Xpo6	4.0674	3.33707	16.5066	4.94642	0.0267582
ENSMUSG00000000134	Tfe3	2.97544	2.51531	6.05211	2.40611	0.0267582
ENSMUSG00000000142	Axin2	1.1055	1.03412	1.08418	1.0484	0.783037
ENSMUSG00000000148	Brat1	1.72244	1.4076	3.66793	2.6058	0.0267582
ENSMUSG00000000149	Gna12	27.9797	19.7228	38.3213	1.943	0.0267582
ENSMUSG00000000154	Slc22a18	57.1953	42.1204	109.303	2.59502	0.0267582
ENSMUSG00000000157	Itgb2l	0.136351	0.0878349	0.104733	1.19239	1
ENSMUSG00000000159	Igsf5	7.45981	6.80601	39.4075	5.79011	0.0267582
ENSMUSG00000000167	Pih1d2	0.145744	0.153112	0.240856	1.57308	0.0973488
ENSMUSG00000000168	Dlat	8.01895	7.58443	10.6776	1.40783	0.0267582
ENSMUSG00000000171	Sdhd	174.4	139.055	153.094	1.10096	0.783037
ENSMUSG00000000184	Ccnd2	0.915411	1.07625	1.12239	1.04287	1
ENSMUSG00000000194	Gpr107	1.79399	1.43778	6.68202	4.64746	0.0267582
ENSMUSG00000000244	Tspan32	0.0549142	0.0809884	0.254303	3.13999	0.0267582
ENSMUSG00000000247	Lhx2	0.564393	0.509386	2.39748	4.70662	0.0267582
ENSMUSG00000000253	Gmpr	0.412281	0.453209	3.85664	8.50962	0.0267582
ENSMUSG00000000266	Mid2	0.758831	0.832782	2.73098	3.27935	0.0267582
ENSMUSG00000000275	Trim25	20.7277	20.2964	41.7508	2.05705	0.0267582
ENSMUSG00000000276	Dgke	0.320433	0.267395	1.86407	6.97122	0.0267582
ENSMUSG00000000278	Scpep1	14.2674	18.049	36.385	2.0159	0.0267582
ENSMUSG00000000282	Mnt	3.04714	2.50593	11.3348	4.52318	0.0267582
ENSMUSG00000000290	Itgb2	4.59351	4.0814	25.4191	6.22803	0.0267582
ENSMUSG00000000295	Hddc2	0.26489	0.242525	1.87792	7.74317	0.0267582
ENSMUSG00000000296	Tpd52l1	3.58298	3.58315	8.40223	2.34493	0.0267582
ENSMUSG00000000301	Pemt	50.8468	25.9066	126.057	4.86583	0.0267582
ENSMUSG00000000303	Cdh1	17.6156	5.64618	110.284	19.5324	0.0267582
ENSMUSG00000000305	Cdh4	0.14391	0.121901	0.785489	6.44366	0.0267582
ENSMUSG00000000317	Bcl6b	0.36521	0.468494	2.15267	4.59488	0.0267582
ENSMUSG00000000318	Clec10a	0.101711	0.11756	0.1961	1.66808	0.270201
ENSMUSG00000000320	Alox12	0.064056	0.0847381	0.620913	7.32744	0.0267582
ENSMUSG00000000325	Arvcf	2.0974	1.82228	12.1348	6.65914	0.0267582
ENSMUSG00000000326	Comt	128.974	107.296	158.789	1.47992	0.0528358
ENSMUSG00000000339	Rtca	2.57993	2.25178	11.6893	5.19114	0.0267582
ENSMUSG00000000340	Dbt	31.8527	25.6006	12.8368	0.501427	0.0267582
ENSMUSG00000000346	Dazap2	54.7515	49.6351	85.3825	1.7202	0.0267582
ENSMUSG00000000355	Mcts1	9.30373	9.37487	5.92348	0.631847	0.0267582
ENSMUSG00000000359	Rem1	0.155319	0.110474	0.238698	2.16068	0.0267582
ENSMUSG00000000374	Trappc10	6.63528	5.88561	8.89392	1.51113	0.0267582
ENSMUSG00000000378	Ccm2	4.20696	3.87976	7.94795	2.04857	0.0267582
ENSMUSG00000000384	Tbrg4	8.50209	6.97336	20.1873	2.89492	0.0267582
ENSMUSG00000000385	Tmprss2	2.64476	3.91253	30.2716	7.7371	0.0267582
ENSMUSG00000000386	Mx1	0.291632	0.27948	12.3178	44.074	0.0267582
ENSMUSG00000000399	Ndufa9	58.8327	52.585	50.7681	0.965448	0.270201
ENSMUSG00000000409	Lck	0.319592	0.315066	0.735309	2.33383	0.0528358
ENSMUSG00000000416	Cttnbp2	0.0136098	0.0159881	0.0425655	2.66233	0.0267582
ENSMUSG00000000420	Galnt1	9.19634	7.69214	11.421	1.48476	0.0267582
ENSMUSG00000000439	Mkrn2	4.98804	4.32313	26.0458	6.02475	0.0267582
ENSMUSG00000000440	Pparg	0.578669	1.4414	5.2188	3.62064	0.0267582
ENSMUSG00000000441	Raf1	8.16749	6.54869	46.0661	7.03439	0.0267582
ENSMUSG00000000486	42979	0.434093	0.411075	1.50127	3.65207	0.0267582
ENSMUSG00000000489	Pdgfb	0.464078	0.310431	1.71295	5.51799	0.0267582
ENSMUSG00000000530	Acvrl1	0.990983	0.958902	2.38233	2.48443	0.0267582
ENSMUSG00000000531	Grasp	0.593361	0.574615	2.23452	3.88872	0.0267582
ENSMUSG00000000532	Acvr1b	2.75512	2.57652	14.443	5.60564	0.0267582
ENSMUSG00000000538	Tom1l2	4.34756	3.31407	7.20279	2.1734	0.0267582
ENSMUSG00000000552	Zfp385a	7.40954	5.0283	41.7236	8.29776	0.0267582
ENSMUSG00000000555	Itga5	6.40483	6.69538	40.9087	6.10999	0.0267582
ENSMUSG00000000561	Wdr77	3.42536	3.16938	6.92299	2.18434	0.0267582
ENSMUSG00000000563	Atp5f1	64.1954	56.5429	50.4618	0.892452	0.0528358
ENSMUSG00000000567	Sox9	1.08378	0.888163	20.0215	22.5426	0.0267582
ENSMUSG00000000568	Hnrnpd	2.84196	2.58859	11.5464	4.46051	0.0267582
ENSMUSG00000000579	Dynlt1c	1.17602	0.916904	2.75602	3.00579	0.0267582
ENSMUSG00000000581	C1d	7.49066	6.22949	7.04339	1.13065	0.411203
ENSMUSG00000000594	Gm2a	40.0011	33.6045	41.7871	1.2435	0.0528358
ENSMUSG00000000600	Krit1	1.38946	1.23169	2.19549	1.78251	0.0267582
ENSMUSG00000000605	Clcn4-2	13.0905	12.8683	7.17046	0.557219	0.0267582
ENSMUSG00000000628	Hk2	0.382276	0.441729	3.40586	7.71031	0.0267582
ENSMUSG00000000631	Myo18a	9.57631	9.33242	13.8305	1.48198	0.0528358
ENSMUSG00000000673	Haao	271.039	267.942	53.3043	0.19894	0.0267582
ENSMUSG00000000682	Cd52	4.80567	4.80847	26.9478	5.60425	0.0267582
ENSMUSG00000000686	Abhd15	13.0296	10.1803	8.05854	0.79158	0.411203
ENSMUSG00000000693	Loxl3	0.771924	0.67539	1.94681	2.88249	0.0267582
ENSMUSG00000000708	Kat2b	12.3678	13.8406	9.32539	0.673772	0.0267582
ENSMUSG00000000711	Rab5b	27.1587	27.1617	33.6671	1.23951	0.0973488
ENSMUSG00000000732	Icosl	0.893458	1.26139	1.90787	1.51251	0.0267582
ENSMUSG00000000738	Spg7	11.4284	8.9257	8.51592	0.95409	0.411203
ENSMUSG00000000739	Sult5a1	7.23037	9.31778	5.46516	0.58653	0.168321
ENSMUSG00000000740	Rpl13	14.9434	12.6081	21.1794	1.67983	0.0267582
ENSMUSG00000000743	Chmp1a	18.1583	15.9538	37.6866	2.36224	0.0267582
ENSMUSG00000000751	Rpa1	4.03045	3.57439	11.0684	3.09658	0.0267582
ENSMUSG00000000753	Serpinf1	232.243	243.281	108.264	0.445015	0.0267582
ENSMUSG00000000759	Tubgcp3	1.71638	1.52268	2.74489	1.80268	0.0267582
ENSMUSG00000000776	Polr3d	2.73095	2.03456	14.3373	7.04689	0.0267582
ENSMUSG00000000782	Tcf7	1.0628	1.0298	3.53148	3.42928	0.0267582
ENSMUSG00000000787	Ddx3x	39.4889	40.6551	62.9333	1.54798	0.0267582
ENSMUSG00000000791	Il12rb1	0.161678	0.167239	0.661268	3.95402	0.0267582
ENSMUSG00000000804	Usp32	4.90738	4.14906	7.60009	1.83176	0.0267582
ENSMUSG00000000811	Txnrd3	2.01257	1.63713	5.16596	3.15549	0.0267582
ENSMUSG00000000817	Fasl	0.0813143	0.0716104	0.226953	3.16928	0.168321
ENSMUSG00000000823	Znf512b	3.14462	2.87125	7.81216	2.72082	0.0267582
ENSMUSG00000000826	Dnajc5	8.93838	8.302	28.6558	3.45168	0.0267582
ENSMUSG00000000827	Tpd52l2	5.53548	4.58489	15.384	3.35538	0.0267582
ENSMUSG00000000838	Fmr1	2.97218	2.33548	4.15688	1.77988	0.0267582
ENSMUSG00000000861	Bcl11a	0.00820571	0.0114746	0.0470325	4.09884	0.0267582
ENSMUSG00000000876	Pxmp4	52.2325	46.1747	67.6403	1.46488	0.0973488
ENSMUSG00000000881	Dlg3	3.29665	3.28579	9.40969	2.86376	0.0267582
ENSMUSG00000000884	Gnb1l	0.192694	0.118585	1.44258	12.165	0.0267582
ENSMUSG00000000901	Mmp11	0.169553	0.072331	1.84015	25.4406	0.0267582
ENSMUSG00000000902	Smarcb1	2.07478	1.73869	8.08546	4.65032	0.0267582
ENSMUSG00000000915	Hip1r	4.68565	3.92712	17.9718	4.57633	0.0267582
ENSMUSG00000000916	Nsun5	2.1023	1.70465	5.25376	3.08202	0.0267582
ENSMUSG00000000934	Top1mt	11.2893	7.94923	13.4279	1.68921	0.0267582
ENSMUSG00000000942	Hoxa4	0.162392	0.18065	0.804888	4.45551	0.0267582
ENSMUSG00000000948	Gm38393	0.254581	0.29246	0.638415	2.18291	0.0528358
ENSMUSG00000000957	Mmp14	10.6361	10.487	36.3424	3.46547	0.0267582
ENSMUSG00000000958	Slc7a7	1.16544	1.09246	3.33815	3.05563	0.0267582
ENSMUSG00000000959	Oxa1l	8.52375	5.43125	20.6964	3.81062	0.0267582
ENSMUSG00000000976	Heatr6	2.23331	1.93655	4.40535	2.27485	0.0267582
ENSMUSG00000000983	Wfdc18	0.0870506	0.0951502	0.110684	1.16326	0.783037
ENSMUSG00000001014	Icam4	0.356066	0.15368	0.657385	4.27762	0.0267582
ENSMUSG00000001016	Ilf2	1.66482	1.18616	5.87534	4.95324	0.0267582
ENSMUSG00000001017	Chtop	11.5523	11.1976	21.5261	1.92238	0.0267582
ENSMUSG00000001018	Snapin	4.41224	3.4613	11.8465	3.42255	0.0267582
ENSMUSG00000001020	S100a4	0.190198	0.156029	3.1503	20.1905	0.0267582
ENSMUSG00000001025	S100a6	0.710947	0.558252	108.948	195.16	0.0267582
ENSMUSG00000001029	Icam2	1.12777	1.28249	2.09127	1.63063	0.0267582
ENSMUSG00000001034	Mapk7	0.591041	0.553268	7.2386	13.0834	0.0267582
ENSMUSG00000001036	Epn2	2.24762	1.67965	17.5258	10.4342	0.0267582
ENSMUSG00000001039	B9d1	0.105497	0.124306	1.5841	12.7436	0.0267582
ENSMUSG00000001052	Sec24b	4.9341	4.34024	18.3341	4.22421	0.0267582
ENSMUSG00000001053	N4bp3	1.15502	1.04411	4.06978	3.89786	0.0267582
ENSMUSG00000001054	Rmnd5b	4.18711	3.95021	18.9693	4.80211	0.0267582
ENSMUSG00000001056	Nhp2	10.9434	9.66966	21.8196	2.2565	0.0267582
ENSMUSG00000001062	Vps9d1	3.81701	3.42901	6.21535	1.81258	0.0528358
ENSMUSG00000001065	Zfp276	5.56633	5.36238	4.45865	0.831468	0.270201
ENSMUSG00000001082	Mfsd10	1.50973	1.21243	15.6958	12.9458	0.0267582
ENSMUSG00000001089	Luzp1	2.65942	2.22145	8.53101	3.84029	0.0267582
ENSMUSG00000001095	Slc13a2	0.422852	1.0893	0.494444	0.45391	0.168321
ENSMUSG00000001098	Kctd10	2.7987	2.76793	29.7939	10.764	0.0267582
ENSMUSG00000001100	Poldip2	17.0732	16.4545	22.8787	1.39043	0.0267582
ENSMUSG00000001103	Sebox	0.185221	0.367134	0.247594	0.674397	0.411203
ENSMUSG00000001105	Ift20	17.9631	17.2758	21.2743	1.23145	0.0267582
ENSMUSG00000001119	Col6a1	2.26341	1.3751	7.65052	5.5636	0.0267582
ENSMUSG00000001120	Pcbp3	0.298825	0.200789	3.66029	18.2296	0.0267582
ENSMUSG00000001123	Lgals9	168.259	146.14	216.323	1.48025	0.0267582
ENSMUSG00000001127	Araf	9.35935	8.34134	11.2317	1.34651	0.0528358
ENSMUSG00000001128	Cfp	21.0842	23.5541	117.694	4.99676	0.0267582
ENSMUSG00000001134	Uxt	5.71333	5.175	11.2229	2.16867	0.0267582
ENSMUSG00000001138	Cnnm3	3.34487	2.41921	4.7112	1.94741	0.0267582
ENSMUSG00000001143	Lman2l	1.96734	1.77714	1.52955	0.860678	0.0528358
ENSMUSG00000001150	Mcm3ap	4.07964	3.50706	10.5542	3.00943	0.0267582
ENSMUSG00000001151	Pcnt	1.44639	1.26071	2.2482	1.78329	0.0267582
ENSMUSG00000001155	Ftcd	167.574	111.207	93.4146	0.840006	0.270201
ENSMUSG00000001156	Mxd1	0.756686	0.756579	7.10975	9.39723	0.0267582
ENSMUSG00000001157	Gmcl1	1.40469	1.04905	2.36543	2.25483	0.0267582
ENSMUSG00000001158	Snrnp27	4.45121	3.6865	9.02858	2.44909	0.0267582
ENSMUSG00000001166	Oas1c	0.233821	0.258322	3.59189	13.9047	0.0267582
ENSMUSG00000001173	Ocrl	0.811532	0.589842	2.87255	4.87004	0.0267582
ENSMUSG00000001175	Calm1	29.4209	26.1823	39.6942	1.51607	0.0267582
ENSMUSG00000001211	Agpat3	44.5819	32.8927	17.9081	0.544438	0.0267582
ENSMUSG00000001227	Sema6b	1.54844	1.38164	11.2887	8.1705	0.0267582
ENSMUSG00000001228	Uhrf1	0.107525	0.166809	2.92122	17.5124	0.0267582
ENSMUSG00000001229	Dpp9	21.061	17.8037	18.1891	1.02165	1
ENSMUSG00000001240	Ramp2	15.3711	14.2784	20.8919	1.46318	0.0267582
ENSMUSG00000001247	Lsr	74.6709	67.718	147.3	2.1752	0.0267582
ENSMUSG00000001248	Gramd1a	2.26365	2.23175	9.74827	4.36799	0.0267582
ENSMUSG00000001249	Hpn	98.6158	85.0771	85.2933	1.00254	1
ENSMUSG00000001270	Ckb	2.55871	2.70319	7.39964	2.73737	0.0267582
ENSMUSG00000001280	Sp1	6.52646	5.10443	11.6058	2.27367	0.0267582
ENSMUSG00000001281	Itgb7	0.467674	0.54071	1.58166	2.92515	0.0267582
ENSMUSG00000001285	Myg1	4.16265	3.45311	7.59679	2.19999	0.0267582
ENSMUSG00000001288	Rarg	1.64031	2.04164	8.07218	3.95378	0.0267582
ENSMUSG00000001289	Pfdn5	33.6885	32.0348	62.0158	1.93589	0.0267582
ENSMUSG00000001300	Efnb2	1.26884	1.19866	2.6405	2.20287	0.0267582
ENSMUSG00000001305	Rrp15	2.22348	1.90028	9.48907	4.99351	0.0267582
ENSMUSG00000001313	Rnd2	10.2119	11.5433	5.73361	0.496706	0.0267582
ENSMUSG00000001323	Srr	16.0994	13.1123	5.90965	0.450695	0.0267582
ENSMUSG00000001348	Acp5	76.4136	68.7025	129.557	1.88578	0.0267582
ENSMUSG00000001366	Fbxo9	15.3802	14.7736	8.51039	0.576053	0.0528358
ENSMUSG00000001376	Ccdc132	1.03126	0.867787	2.66631	3.07254	0.0267582
ENSMUSG00000001380	Hars	13.1771	12.6099	36.2592	2.87545	0.0267582
ENSMUSG00000001383	Zmat2	10.5582	9.23043	24.5651	2.66131	0.0267582
ENSMUSG00000001403	Ube2c	0.175782	0.166065	2.03972	12.2827	0.0267582
ENSMUSG00000001415	Smg5	5.89386	4.81035	9.7949	2.03621	0.0267582
ENSMUSG00000001416	Cct3	14.2463	11.5337	37.166	3.22238	0.0267582
ENSMUSG00000001418	Glmp	8.47177	7.02473	15.7927	2.24816	0.0267582
ENSMUSG00000001419	Mef2d	6.98973	5.72657	33.3883	5.83041	0.0267582
ENSMUSG00000001420	Tmem79	0.525846	0.423041	2.08884	4.93767	0.0267582
ENSMUSG00000001424	Snd1	15.9569	14.5062	22.7343	1.56721	0.0267582
ENSMUSG00000001435	Col18a1	169.634	129.986	96.0782	0.73914	0.0528358
ENSMUSG00000001436	Slc19a1	4.07006	2.20577	7.46149	3.38271	0.0267582
ENSMUSG00000001440	Kpnb1	20.6177	17.6162	46.7493	2.65376	0.0267582
ENSMUSG00000001441	Npepps	4.07547	3.33064	7.87281	2.36375	0.0267582
ENSMUSG00000001444	Tbx21	0.0789193	0.115192	0.160456	1.39294	0.411203
ENSMUSG00000001445	Mrpl10	19.205	16.4627	25.8966	1.57305	0.0267582
ENSMUSG00000001467	Cyp51	7.02619	19.3666	2.87928	0.148673	0.0267582
ENSMUSG00000001472	Tcf25	30.0988	29.1873	55.3447	1.89619	0.0267582
ENSMUSG00000001473	Tubb6	6.67368	4.47634	112.002	25.0209	0.0267582
ENSMUSG00000001482	Def8	13.7152	10.7373	12.2229	1.13836	0.270201
ENSMUSG00000001497	Pax9	0.0415043	0.0390962	0.100129	2.56109	0.270201
ENSMUSG00000001506	Col1a1	1.17934	0.519867	10.7589	20.6955	0.0267582
ENSMUSG00000001507	Itga3	1.69929	1.22236	18.3783	15.0351	0.0267582
ENSMUSG00000001517	Foxm1	0.0941109	0.111085	0.528893	4.76114	0.0267582
ENSMUSG00000001518	Itfg2	1.42558	1.06956	3.23964	3.02895	0.0267582
ENSMUSG00000001520	Nrip2	0.0905107	0.0712026	0.921403	12.9406	0.0267582
ENSMUSG00000001521	Tulp3	0.157989	0.156726	1.5511	9.89686	0.0267582
ENSMUSG00000001524	Gtf2h4	3.14913	2.48584	8.20076	3.29899	0.0267582
ENSMUSG00000001525	Tubb5	16.5243	12.5145	81.1786	6.48674	0.0267582
ENSMUSG00000001542	Ell2	19.6218	19.4141	30.3474	1.56316	0.0528358
ENSMUSG00000001552	Jup	10.1855	8.98843	70.1749	7.80725	0.0267582
ENSMUSG00000001555	Fkbp10	0.26632	0.238907	2.74281	11.4807	0.0267582
ENSMUSG00000001569	Nom1	3.34476	3.10797	7.41016	2.38424	0.0267582
ENSMUSG00000001576	Ergic1	9.63288	8.75287	9.07738	1.03707	0.783037
ENSMUSG00000001583	Tnk1	0.0148386	0.0209457	0.0800224	3.82046	0.0267582
ENSMUSG00000001588	Acap1	0.486802	0.44009	0.94954	2.1576	0.0267582
ENSMUSG00000001604	Tcea3	25.0814	22.1897	19.2261	0.866442	0.270201
ENSMUSG00000001627	Ifrd1	1.91327	1.91501	11.9832	6.25754	0.0267582
ENSMUSG00000001630	Stk38l	3.69537	3.44237	4.92692	1.43126	0.0973488
ENSMUSG00000001632	Brpf1	2.40588	2.26114	11.3086	5.00128	0.0267582
ENSMUSG00000001642	Akr1b3	0.255778	0.261006	1.56997	6.01505	0.0267582
ENSMUSG00000001663	Gstt1	179.495	173.85	50.3902	0.289849	0.0267582
ENSMUSG00000001665	Gstt3	30.3603	41.2136	60.018	1.45627	0.0973488
ENSMUSG00000001666	Ddt	316.439	292.481	246.507	0.842814	0.0267582
ENSMUSG00000001670	Tat	1077.8	866.524	529.885	0.611506	0.168321
ENSMUSG00000001672	Marveld3	0.212856	0.25672	3.41312	13.2951	0.0267582
ENSMUSG00000001674	Ddx18	6.40482	5.02965	19.8553	3.94766	0.0267582
ENSMUSG00000001687	Ubl3	7.16386	5.90791	7.36171	1.24608	0.0267582
ENSMUSG00000001700	Gramd3	9.98419	10.1312	31.6091	3.11998	0.0267582
ENSMUSG00000001707	Eef1e1	6.63828	5.20751	18.8248	3.61493	0.0267582
ENSMUSG00000001729	Akt1	13.0611	13.2679	38.9137	2.93292	0.0267582
ENSMUSG00000001739	Cldn15	0.139896	0.132537	0.572098	4.3165	0.0267582
ENSMUSG00000001741	Il16	0.432031	0.334889	0.491535	1.46775	0.0973488
ENSMUSG00000001750	Tcirg1	7.58562	7.91425	73.0704	9.23276	0.0267582
ENSMUSG00000001751	Naglu	10.7808	8.94512	18.272	2.04267	0.0267582
ENSMUSG00000001755	Coasy	33.6308	27.5878	18.7032	0.677953	0.0528358
ENSMUSG00000001761	Smo	0.403318	0.469708	4.68085	9.96543	0.0267582
ENSMUSG00000001763	Tspan33	1.60966	1.49262	3.0938	2.07273	0.0267582
ENSMUSG00000001767	Crnkl1	3.20807	2.89077	10.5917	3.66399	0.0267582
ENSMUSG00000001768	Rin2	3.72978	3.57713	20.9502	5.8567	0.0267582
ENSMUSG00000001774	Chordc1	13.6382	14.1572	7.52805	0.531747	0.0267582
ENSMUSG00000001783	Rtcb	19.3949	17.273	39.4127	2.28175	0.0267582
ENSMUSG00000001785	Pwp1	5.36205	4.38228	16.3176	3.72353	0.0267582
ENSMUSG00000001786	Fbxo7	2.61186	2.19373	8.11774	3.70042	0.0267582
ENSMUSG00000001794	Capns1	38.8327	32.7422	97.7763	2.98624	0.0267582
ENSMUSG00000001802	Lrp3	4.39218	3.94422	2.87412	0.728693	0.168321
ENSMUSG00000001829	Clpb	4.54162	3.57893	4.9291	1.37725	0.0267582
ENSMUSG00000001833	42985	15.9889	14.9822	40.0994	2.67647	0.0267582
ENSMUSG00000001844	Zdhhc4	4.62512	4.29226	5.82245	1.3565	0.0973488
ENSMUSG00000001847	Rac1	24.2241	23.3648	49.6077	2.12318	0.0267582
ENSMUSG00000001855	Nup214	2.0132	1.68365	5.59134	3.32096	0.0267582
ENSMUSG00000001870	Ltbp1	0.356021	0.327855	1.73161	5.28163	0.0267582
ENSMUSG00000001891	Ugp2	64.278	71.7165	82.1465	1.14543	0.270201
ENSMUSG00000001909	Trmt1	4.3708	3.84926	9.40568	2.44351	0.0267582
ENSMUSG00000001910	Nacc1	7.45307	6.69076	20.5491	3.07127	0.0267582
ENSMUSG00000001911	Nfix	7.6259	7.04428	5.22366	0.741546	0.0973488
ENSMUSG00000001918	Slc1a5	1.68306	2.13543	9.00174	4.21542	0.0267582
ENSMUSG00000001924	Uba1	37.6718	34.9746	74.0023	2.11589	0.0267582
ENSMUSG00000001930	Vwf	0.494904	0.46668	1.65825	3.55329	0.0267582
ENSMUSG00000001942	Siae	10.4115	8.60464	13.0054	1.51144	0.0267582
ENSMUSG00000001943	Vsig2	0.452448	0.441388	1.59884	3.62229	0.0267582
ENSMUSG00000001946	Esam	5.01002	5.35935	36.1778	6.7504	0.0267582
ENSMUSG00000001948	Spa17	0.305326	0.292791	2.79837	9.55756	0.0267582
ENSMUSG00000001962	Fam50a	6.57116	5.58702	21.0624	3.76988	0.0267582
ENSMUSG00000001964	Emd	4.59797	4.14927	15.5959	3.75871	0.0267582
ENSMUSG00000001983	Taco1	9.45292	7.99937	8.02356	1.00302	1
ENSMUSG00000001986	Gria3	0.0753959	0.0549951	0.114523	2.08243	0.0267582
ENSMUSG00000001988	Npas1	0.0354672	0.0393192	0.350717	8.91973	0.0267582
ENSMUSG00000001995	Sipa1l2	0.670976	0.557508	5.71008	10.2421	0.0267582
ENSMUSG00000001998	Ap4e1	0.693168	0.628278	1.29639	2.06341	0.0267582
ENSMUSG00000001999	Blvra	3.52296	3.34432	11.8678	3.54864	0.0267582
ENSMUSG00000002006	Pdzd4	0.0820474	0.0712833	0.155527	2.18181	0.0267582
ENSMUSG00000002010	Idh3g	21.223	15.7214	37.1716	2.36439	0.0267582
ENSMUSG00000002014	Ssr4	16.3941	17.7837	23.7634	1.33625	0.0528358
ENSMUSG00000002015	Bcap31	81.0163	76.7013	85.4985	1.1147	0.168321
ENSMUSG00000002017	Fam98a	6.51665	5.70859	14.0263	2.45705	0.0267582
ENSMUSG00000002020	Ltbp2	0.0362561	0.0547058	0.0878927	1.60664	0.270201
ENSMUSG00000002028	Kmt2a	2.11896	1.8373	2.81154	1.53025	0.0973488
ENSMUSG00000002031	Ift46	3.06728	2.71321	9.24785	3.40845	0.0267582
ENSMUSG00000002032	Tmem25	19.2434	19.5829	0.94488	0.0482503	0.0267582
ENSMUSG00000002033	Cd3g	0.408204	0.487216	0.333185	0.683854	0.583973
ENSMUSG00000002043	Trappc6a	7.07797	6.61902	5.98812	0.904684	0.411203
ENSMUSG00000002052	Supt6	9.0269	7.87226	27.6163	3.50805	0.0267582
ENSMUSG00000002055	Spag5	0.0587857	0.0634657	0.75343	11.8714	0.0267582
ENSMUSG00000002058	Unc119	1.34268	1.41452	14.745	10.424	0.0267582
ENSMUSG00000002059	Rab34	0.77396	0.61674	13.6266	22.0946	0.0267582
ENSMUSG00000002064	Sdf2	16.6033	15.1597	26.6196	1.75595	0.0267582
ENSMUSG00000002068	Ccne1	0.281007	0.192775	10.7708	55.8725	0.0267582
ENSMUSG00000002083	Bbc3	3.71852	1.75489	20.0711	11.4372	0.0267582
ENSMUSG00000002102	Psmc3	29.4269	24.9626	73.7085	2.95275	0.0267582
ENSMUSG00000002103	Acp2	10.6972	8.79867	21.5954	2.4544	0.0267582
ENSMUSG00000002105	Slc39a13	1.63845	1.49929	5.21291	3.47692	0.0267582
ENSMUSG00000002107	Celf2	0.333974	0.340388	0.931165	2.7356	0.0267582
ENSMUSG00000002108	Nr1h3	39.5961	34.1202	33.2184	0.97357	0.411203
ENSMUSG00000002109	Ddb2	1.20894	1.23604	1.52875	1.23681	0.783037
ENSMUSG00000002111	Spi1	2.71371	2.66546	17.2596	6.47529	0.0267582
ENSMUSG00000002129	Sf3a1	4.22972	3.7237	17.3483	4.65889	0.0267582
ENSMUSG00000002147	Stat6	12.1599	10.5615	37.1398	3.51654	0.0267582
ENSMUSG00000002204	Napsa	0.122736	0.109879	4.20893	38.3052	0.0267582
ENSMUSG00000002205	Vrk3	7.18224	6.0419	15.7643	2.60916	0.0267582
ENSMUSG00000002210	Smg9	2.56193	1.89269	4.95186	2.6163	0.0267582
ENSMUSG00000002221	Paxip1	1.64512	1.57284	2.79158	1.77486	0.0267582
ENSMUSG00000002222	Rmnd5a	25.4799	23.6024	13.7519	0.58265	0.0267582
ENSMUSG00000002227	Mov10	3.34957	2.4025	14.8672	6.18824	0.0267582
ENSMUSG00000002228	Ppm1j	0.113157	0.0842542	3.1148	36.9691	0.0267582
ENSMUSG00000002233	Rhoc	3.27707	2.74045	93.7738	34.2184	0.0267582
ENSMUSG00000002249	Tead3	2.08686	1.78383	9.19517	5.15472	0.0267582
ENSMUSG00000002250	Ppard	3.83987	2.41082	8.63958	3.58367	0.0267582
ENSMUSG00000002257	Def6	0.0950309	0.0949449	0.882651	9.29645	0.0267582
ENSMUSG00000002265	Peg3	2.00519	1.28502	55.1982	42.9553	0.0267582
ENSMUSG00000002266	Zim1	0.0109976	0.0102132	3.33974	327.001	0.0267582
ENSMUSG00000002274	Metrn	0.874692	1.63534	1.99154	1.21782	0.270201
ENSMUSG00000002279	Lmf1	2.96957	3.04453	3.09615	1.01695	1
ENSMUSG00000002280	Narfl	5.30516	4.13071	13.9358	3.37371	0.0267582
ENSMUSG00000002289	Angptl4	70.3272	54.1884	46.3673	0.855669	0.411203
ENSMUSG00000002297	Dbf4	0.263865	0.201936	2.07872	10.2939	0.0267582
ENSMUSG00000002307	Daxx	3.61566	2.8966	33.7895	11.6652	0.0267582
ENSMUSG00000002308	Cd320	1.65896	1.08201	10.0095	9.25085	0.0267582
ENSMUSG00000002319	Ipo4	7.50349	5.93455	14.4165	2.42926	0.0267582
ENSMUSG00000002320	Tm9sf1	12.8275	11.0255	14.7217	1.33524	0.0267582
ENSMUSG00000002324	Rec8	0.399245	0.50732	19.7853	38.9996	0.0267582
ENSMUSG00000002325	Irf9	5.49172	4.997	22.9833	4.59943	0.0267582
ENSMUSG00000002326	Gmpr2	7.01494	5.88135	8.82875	1.50115	0.0267582
ENSMUSG00000002329	Mdp1	4.98331	4.5086	7.3395	1.62789	0.0267582
ENSMUSG00000002332	Dhrs1	39.2643	30.7726	33.0042	1.07252	0.168321
ENSMUSG00000002342	Tmem161a	3.25115	3.0763	12.9798	4.2193	0.0267582
ENSMUSG00000002343	Armc6	1.68175	1.18214	2.00483	1.69593	0.0267582
ENSMUSG00000002345	2310045N01Rik	3.12174	3.34807	6.30492	1.88315	0.0267582
ENSMUSG00000002346	Slc25a42	21.9776	18.2723	6.54644	0.358272	0.0528358
ENSMUSG00000002365	Snx9	15.9338	13.3914	23.8522	1.78115	0.0267582
ENSMUSG00000002372	Ranbp3	11.0208	9.8603	35.8805	3.63889	0.0267582
ENSMUSG00000002379	Ndufa11	14.9441	13.8763	20.0393	1.44414	0.0267582
ENSMUSG00000002384	Bmp8b	0.0797375	0.0343036	1.15805	33.7589	0.0267582
ENSMUSG00000002393	Nr2f6	13.9127	11.5094	12.267	1.06582	0.411203
ENSMUSG00000002395	Use1	14.2881	12.704	41.6205	3.27618	0.0267582
ENSMUSG00000002396	Ocel1	3.83677	3.64202	3.00466	0.824997	0.270201
ENSMUSG00000002409	Dyrk1b	4.01018	3.09559	12.4643	4.02647	0.0267582
ENSMUSG00000002413	Braf	1.71898	1.7577	2.01368	1.14563	0.270201
ENSMUSG00000002416	Ndufb2	4.78365	4.36062	2.70275	0.619809	0.0267582
ENSMUSG00000002428	Hltf	1.52805	1.32153	3.46318	2.62059	0.0267582
ENSMUSG00000002455	Prpf6	12.963	12.2579	33.3413	2.71998	0.0267582
ENSMUSG00000002458	Rgs19	0.846969	0.968541	8.5471	8.82472	0.0267582
ENSMUSG00000002475	Abhd3	34.4663	27.5117	7.26409	0.264036	0.0267582
ENSMUSG00000002477	Snrpd1	7.72103	6.12518	32.2121	5.25897	0.0267582
ENSMUSG00000002486	Tchp	0.341872	0.223795	0.953278	4.25961	0.0267582
ENSMUSG00000002489	Tiam1	0.045059	0.0486147	0.15898	3.2702	0.0267582
ENSMUSG00000002496	Tsc2	8.07634	7.46655	8.97316	1.20178	0.168321
ENSMUSG00000002504	Slc9a3r2	7.71647	7.73686	10.8133	1.39763	0.0528358
ENSMUSG00000002524	Puf60	22.8174	20.7019	118.071	5.70338	0.0267582
ENSMUSG00000002546	Golga2	6.91948	6.16422	25.4145	4.1229	0.0267582
ENSMUSG00000002550	Uck1	14.59	17.7508	7.52886	0.424142	0.0267582
ENSMUSG00000002578	Ikzf4	0.0961883	0.508212	0.267032	0.525434	0.270201
ENSMUSG00000002580	Mien1	38.6252	35.2781	40.2796	1.14177	0.0973488
ENSMUSG00000002588	Pon1	205.611	201.824	8.15624	0.0404128	0.0267582
ENSMUSG00000002602	Axl	8.52972	8.26565	23.2854	2.81713	0.0267582
ENSMUSG00000002603	Tgfb1	2.78617	2.898	15.4802	5.3417	0.0267582
ENSMUSG00000002608	Ccdc97	5.38734	5.06387	12.3038	2.42973	0.0267582
ENSMUSG00000002617	Zfp40	0.527679	0.486443	0.789264	1.62252	0.0528358
ENSMUSG00000002625	Akap8l	12.5684	10.3058	21.7091	2.10649	0.0267582
ENSMUSG00000002633	Shh	0.0227599	0.0441161	0.0274943	0.623225	0.783037
ENSMUSG00000002635	Pdcd2l	3.93876	3.07224	13.423	4.36911	0.0267582
ENSMUSG00000002658	Gtf2f1	9.39565	8.47961	61.4847	7.25089	0.0267582
ENSMUSG00000002660	Clpp	24.1015	19.9225	28.5263	1.43186	0.0267582
ENSMUSG00000002661	Alkbh7	5.36951	3.94853	13.0465	3.30414	0.0267582
ENSMUSG00000002668	Dennd1c	0.847418	0.686414	2.76461	4.02761	0.0267582
ENSMUSG00000002679	Med6	4.70247	3.87425	16.3578	4.22219	0.0267582
ENSMUSG00000002699	Lcp2	1.84059	1.77509	6.50313	3.66355	0.0267582
ENSMUSG00000002718	Cse1l	6.42908	5.5973	7.92404	1.41569	0.0267582
ENSMUSG00000002728	Naa20	2.70741	2.31508	31.1911	13.473	0.0267582
ENSMUSG00000002731	Prkra	5.00638	4.70164	10.5648	2.24704	0.0267582
ENSMUSG00000002732	Fkbp7	1.59166	1.52659	4.38783	2.87428	0.0267582
ENSMUSG00000002733	Plekha3	5.75198	5.58246	7.7205	1.38299	0.0267582
ENSMUSG00000002741	Ykt6	17.0813	16.4367	22.3495	1.35973	0.0528358
ENSMUSG00000002748	Baz1b	5.78455	5.24973	5.64792	1.07585	0.583973
ENSMUSG00000002763	Pex6	21.0665	17.2889	9.86604	0.570658	0.0528358
ENSMUSG00000002767	Mrpl2	20.1279	16.8324	41.011	2.43644	0.0267582
ENSMUSG00000002768	Mea1	32.321	29.6437	45.9336	1.54953	0.0267582
ENSMUSG00000002769	Gnmt	1197.08	1051.32	268.56	0.255451	0.0267582
ENSMUSG00000002771	Grin2d	0.0348031	0.0196571	0.0960607	4.88681	0.0267582
ENSMUSG00000002778	Kdelr1	39.891	38.227	74.5291	1.94965	0.0267582
ENSMUSG00000002781	Tmem143	3.6012	2.4735	2.42103	0.978789	1
ENSMUSG00000002797	Ggct	1.5452	3.41592	2.32344	0.680179	0.0267582
ENSMUSG00000002799	Jag2	0.0204787	0.021661	0.473705	21.869	0.0267582
ENSMUSG00000002803	Btbd6	5.13042	4.88926	8.14175	1.66523	0.0267582
ENSMUSG00000002804	Nudt14	9.20904	7.55872	15.2296	2.01484	0.0267582
ENSMUSG00000002812	Flii	10.9182	9.3115	37.0818	3.98237	0.0267582
ENSMUSG00000002814	Top3a	1.38122	1.23594	5.5157	4.46275	0.0267582
ENSMUSG00000002820	Atg4d	11.2203	9.96284	26.9017	2.7002	0.0267582
ENSMUSG00000002825	Qtrt1	1.62793	1.20635	16.2879	13.5019	0.0267582
ENSMUSG00000002831	Plin4	3.07936	4.09644	4.19761	1.0247	0.783037
ENSMUSG00000002833	Hdgfrp2	8.93232	8.21769	34.7706	4.23119	0.0267582
ENSMUSG00000002835	Chaf1a	0.304579	0.297312	8.88735	29.8923	0.0267582
ENSMUSG00000002844	Adprh	2.38441	2.86451	16.158	5.64076	0.0267582
ENSMUSG00000002845	Tmem39a	1.61864	1.51522	7.02364	4.63539	0.0267582
ENSMUSG00000002846	Timmdc1	10.3751	9.3927	3.32893	0.354417	0.0267582
ENSMUSG00000002847	Pla1a	28.424	23.6133	70.2909	2.97675	0.0267582
ENSMUSG00000002870	Mcm2	0.369443	0.274012	3.23734	11.8146	0.0267582
ENSMUSG00000002871	Tpra1	4.46981	3.47716	24.9449	7.17394	0.0267582
ENSMUSG00000002881	Nab1	10.4077	9.46559	7.6335	0.806448	0.270201
ENSMUSG00000002885	Adgre5	7.97376	8.45509	36.0543	4.26421	0.0267582
ENSMUSG00000002897	Il17ra	4.86248	6.23718	14.6143	2.34309	0.0267582
ENSMUSG00000002900	Lamb1	1.27169	0.897616	4.12282	4.59308	0.0267582
ENSMUSG00000002908	Kcnn1	1.22195	0.953577	0.817239	0.857025	0.583973
ENSMUSG00000002910	Arrdc2	4.43842	5.3596	4.28903	0.800251	0.270201
ENSMUSG00000002944	Cd36	16.1471	35.2528	79.8441	2.2649	0.0267582
ENSMUSG00000002948	Map2k7	7.10089	6.24213	14.9672	2.39777	0.0267582
ENSMUSG00000002949	Timm44	9.82046	8.0126	30.843	3.84931	0.0267582
ENSMUSG00000002957	Ap2a2	21.6279	17.8756	24.0237	1.34394	0.0267582
ENSMUSG00000002963	Pnkp	4.91189	4.07615	25.1374	6.16693	0.0267582
ENSMUSG00000002968	Med25	11.0921	9.51969	34.8362	3.65939	0.0267582
ENSMUSG00000002980	Bcam	1.05314	1.04069	8.02963	7.71568	0.0267582
ENSMUSG00000002981	Clptm1	24.0655	21.5492	32.4497	1.50585	0.0267582
ENSMUSG00000002983	Relb	0.473242	0.356916	6.12917	17.1726	0.0267582
ENSMUSG00000002984	Tomm40	6.15916	4.77313	24.3274	5.09673	0.0267582
ENSMUSG00000002985	Apoe	10995	6832.96	3744.69	0.548034	0.0267582
ENSMUSG00000002992	Apoc2	529.162	241.076	1084.02	4.49657	0.0267582
ENSMUSG00000002996	Hbp1	14.3164	12.8046	35.1935	2.7485	0.0267582
ENSMUSG00000002997	Prkar2b	0.0761914	0.0901697	0.352756	3.91213	0.0267582
ENSMUSG00000003031	Cdkn1b	4.95177	4.06697	11.3153	2.78223	0.0267582
ENSMUSG00000003032	Klf4	0.467767	0.437111	3.30158	7.55318	0.0267582
ENSMUSG00000003033	Ap1m1	9.27435	7.71446	23.7323	3.07634	0.0267582
ENSMUSG00000003037	Rab8a	11.6746	9.73378	18.8279	1.93429	0.0267582
ENSMUSG00000003038	Hmgn2	3.10755	3.30986	8.66875	2.61907	0.0267582
ENSMUSG00000003039	Fam32a	18.3391	15.4427	31.7114	2.05349	0.0267582
ENSMUSG00000003051	Elf3	0.126167	0.106016	13.8946	131.061	0.0267582
ENSMUSG00000003053	Cyp2c29	41.7987	167.922	6.67045	0.0397236	0.0267582
ENSMUSG00000003062	Stard3nl	1.21003	0.985184	3.82756	3.88512	0.0267582
ENSMUSG00000003068	Stk11	12.9528	11.6908	15.6488	1.33856	0.0528358
ENSMUSG00000003072	Atp5d	106.654	92.0406	104.681	1.13733	0.0973488
ENSMUSG00000003099	Ppp5c	13.1048	11.4397	19.9216	1.74145	0.0267582
ENSMUSG00000003119	Cdk12	1.92488	1.78102	4.02186	2.25818	0.0267582
ENSMUSG00000003123	Lipe	5.98274	3.57808	8.19022	2.289	0.0267582
ENSMUSG00000003131	Pafah1b2	6.90159	6.50278	22.4673	3.45503	0.0267582
ENSMUSG00000003134	Tbc1d8	5.61572	6.08706	12.5701	2.06506	0.0267582
ENSMUSG00000003135	Cnot11	4.57863	3.97523	11.999	3.01843	0.0267582
ENSMUSG00000003153	Slc2a3	0.130356	0.115912	0.750532	6.47504	0.0267582
ENSMUSG00000003154	Foxj2	2.53216	2.23281	8.59829	3.85087	0.0267582
ENSMUSG00000003161	Sri	3.8215	3.19864	17.289	5.4051	0.0267582
ENSMUSG00000003166	Dgcr2	9.8897	8.58871	17.213	2.00415	0.0267582
ENSMUSG00000003184	Irf3	13.4063	10.8374	28.6101	2.63993	0.0267582
ENSMUSG00000003190	Bcl2l12	1.31062	1.15071	1.97435	1.71577	0.0267582
ENSMUSG00000003198	Zfp959	2.28236	2.15531	3.73753	1.7341	0.0267582
ENSMUSG00000003199	Mpnd	22.3933	23.3264	19.2416	0.824886	0.0528358
ENSMUSG00000003200	Sh3gl1	7.15139	6.4171	38.4794	5.99638	0.0267582
ENSMUSG00000003206	Ebi3	0.807215	0.839314	3.14323	3.74499	0.0267582
ENSMUSG00000003208	Ccdc94	2.29903	2.28179	9.60584	4.20978	0.0267582
ENSMUSG00000003226	Ranbp2	11.2439	9.83475	11.7625	1.19602	0.168321
ENSMUSG00000003228	Grk5	1.18502	0.995772	9.56324	9.60385	0.0267582
ENSMUSG00000003233	Dvl3	2.63968	2.28756	5.09878	2.22891	0.0267582
ENSMUSG00000003234	Abcf3	10.3739	8.77777	19.9292	2.27042	0.0267582
ENSMUSG00000003235	Eif2b5	12.6514	10.5177	17.8314	1.69537	0.0267582
ENSMUSG00000003269	Cyth2	4.54309	4.23467	21.9996	5.19513	0.0267582
ENSMUSG00000003273	Car11	0.25449	0.146604	0.529385	3.611	0.0267582
ENSMUSG00000003279	Dlgap1	0.0388921	0.0892903	0.0296193	0.331719	0.0267582
ENSMUSG00000003282	Plag1	0.0692736	0.0490756	0.119484	2.4347	0.0267582
ENSMUSG00000003283	Hck	3.80361	3.6162	14.1532	3.91383	0.0267582
ENSMUSG00000003299	Mrpl4	18.1456	14.1664	34.3875	2.4274	0.0267582
ENSMUSG00000003308	Keap1	10.0758	8.24446	14.1079	1.7112	0.0267582
ENSMUSG00000003309	Ap1m2	0.0690251	0.0617826	1.06955	17.3115	0.0267582
ENSMUSG00000003316	Glg1	8.43376	7.05466	27.6367	3.91751	0.0267582
ENSMUSG00000003344	Btbd2	5.61689	4.46657	4.84066	1.08375	0.783037
ENSMUSG00000003345	Csnk1g2	19.1179	17.6511	34.8365	1.97361	0.0267582
ENSMUSG00000003346	Abhd17a	23.4894	24.7633	21.6352	0.873678	0.411203
ENSMUSG00000003348	Mob3a	1.21692	1.0118	9.83272	9.71802	0.0267582
ENSMUSG00000003352	Cacnb3	0.0917268	0.079156	2.6052	32.9122	0.0267582
ENSMUSG00000003355	Fkbp11	4.4267	5.07145	73.6676	14.5259	0.0267582
ENSMUSG00000003360	Ddx23	8.6366	7.52014	11.5845	1.54047	0.0267582
ENSMUSG00000003363	Pld3	9.27802	6.83041	50.8166	7.43975	0.0267582
ENSMUSG00000003378	Grik5	1.65004	1.84261	1.01446	0.550558	0.270201
ENSMUSG00000003379	Cd79a	0.164013	0.226422	0.139278	0.615128	0.411203
ENSMUSG00000003380	Rabac1	49.0708	40.8059	103.716	2.5417	0.0267582
ENSMUSG00000003382	Etv3	1.8594	1.67534	3.27512	1.9549	0.0267582
ENSMUSG00000003402	Prkcsh	53.1902	48.1084	87.6299	1.82151	0.0267582
ENSMUSG00000003411	Rab3b	0.048377	0.132701	0.338991	2.55455	0.0267582
ENSMUSG00000003420	Fcgrt	72.2455	85.4348	96.6383	1.13114	0.270201
ENSMUSG00000003421	Nosip	5.16498	4.03273	17.8402	4.42386	0.0267582
ENSMUSG00000003423	Pih1d1	12.2217	11.2997	14.5411	1.28686	0.0267582
ENSMUSG00000003429	Rps11	236.393	215.561	370.172	1.71725	0.0267582
ENSMUSG00000003435	Supt5	20.3189	15.6035	124.558	7.98267	0.0267582
ENSMUSG00000003437	Paf1	6.96198	6.02701	27.4244	4.55025	0.0267582
ENSMUSG00000003438	Timm50	10.1498	8.49411	19.1515	2.25468	0.0267582
ENSMUSG00000003444	Med29	8.75452	7.47224	17.4941	2.34121	0.0267582
ENSMUSG00000003452	Bicd1	0.0570273	0.0556571	0.179017	3.21643	0.0267582
ENSMUSG00000003458	Ncstn	14.0017	11.9756	37.7438	3.15173	0.0267582
ENSMUSG00000003464	Pex19	22.4051	23.1767	47.7473	2.06015	0.0267582
ENSMUSG00000003469	Phyhip	0.0319934	0.0216655	0.0289095	1.33435	0.783037
ENSMUSG00000003477	Inmt	408.74	420.063	31.0559	0.0739314	0.0267582
ENSMUSG00000003484	Cyp4f18	0.219985	0.180351	4.0488	22.4495	0.0267582
ENSMUSG00000003500	Impdh1	0.942993	0.792828	12.4108	15.6538	0.0267582
ENSMUSG00000003518	Dusp3	14.7666	11.9891	15.8183	1.31938	0.0267582
ENSMUSG00000003526	Prodh	63.9705	62.6018	59.5017	0.950479	0.783037
ENSMUSG00000003527	Dgcr14	1.75249	1.62105	14.407	8.88744	0.0267582
ENSMUSG00000003528	Slc25a1	43.1424	59.17	29.3797	0.496531	0.0267582
ENSMUSG00000003531	Dgcr6	8.17136	9.12498	7.65367	0.838761	0.0973488
ENSMUSG00000003534	Ddr1	0.35421	0.232998	30.5713	131.209	0.0267582
ENSMUSG00000003541	Ier3	0.751442	0.641768	37.6445	58.6575	0.0267582
ENSMUSG00000003545	Fosb	0.0515345	0.0256627	1.92573	75.04	0.0267582
ENSMUSG00000003546	Klc4	28.5469	25.9296	61.2074	2.36052	0.0267582
ENSMUSG00000003549	Ercc1	0.918927	0.729462	5.02488	6.88848	0.0267582
ENSMUSG00000003555	Cyp17a1	76.7488	133.864	15.1739	0.113354	0.0267582
ENSMUSG00000003559	As3mt	47.0119	39.5778	14.072	0.355551	0.0267582
ENSMUSG00000003573	Homer3	1.07324	1.02652	6.72368	6.54995	0.0267582
ENSMUSG00000003575	Crtc1	0.978562	0.759182	1.8885	2.48754	0.0267582
ENSMUSG00000003581	Rnf215	4.45936	4.46312	6.76999	1.51687	0.0267582
ENSMUSG00000003585	Sec14l2	202.138	142.599	113.975	0.79927	0.270201
ENSMUSG00000003604	Aven	2.28738	1.98742	3.38065	1.70103	0.0267582
ENSMUSG00000003617	Cp	111.715	123.585	162.73	1.31675	0.0973488
ENSMUSG00000003623	Crot	69.7971	64.5899	27.7983	0.430381	0.0267582
ENSMUSG00000003644	Rps6ka1	2.6164	2.21532	16.8315	7.5978	0.0267582
ENSMUSG00000003660	Snrnp200	10.6664	9.44928	16.3345	1.72865	0.0267582
ENSMUSG00000003662	Ciao1	10.2631	9.72011	19.3518	1.9909	0.0267582
ENSMUSG00000003680	Taf6l	2.04277	1.52519	4.46651	2.9285	0.0267582
ENSMUSG00000003721	Insig2	52.9479	133.355	108.309	0.81218	0.411203
ENSMUSG00000003731	Kpna6	8.08416	7.42761	12.4364	1.67434	0.0267582
ENSMUSG00000003746	Man1a	29.5225	27.7833	9.02592	0.324868	0.0267582
ENSMUSG00000003752	Itpkc	2.17799	1.79305	61.0968	34.0742	0.0267582
ENSMUSG00000003762	Adck4	4.05264	3.18748	50.2912	15.7777	0.0267582
ENSMUSG00000003778	Brd8	1.47842	1.17715	8.584	7.29217	0.0267582
ENSMUSG00000003779	Kif20a	0.364228	0.300796	1.87	6.21682	0.0267582
ENSMUSG00000003808	Farsa	3.56692	3.27276	15.4095	4.70843	0.0267582
ENSMUSG00000003809	Gcdh	170.176	146.644	113.12	0.771389	0.0267582
ENSMUSG00000003810	Mast2	2.76835	2.13048	17.863	8.38448	0.0267582
ENSMUSG00000003812	Dnase2a	3.41196	2.25987	10.7539	4.75866	0.0267582
ENSMUSG00000003813	Rad23a	16.8351	14.1749	15.7067	1.10806	0.411203
ENSMUSG00000003814	Calr	187.77	163.814	194.658	1.18828	0.0973488
ENSMUSG00000003824	Syce2	1.51816	1.06452	2.39335	2.2483	0.0267582
ENSMUSG00000003847	Nfat5	1.91928	2.3031	5.72046	2.48381	0.0267582
ENSMUSG00000003848	Nob1	2.88651	2.39278	12.2396	5.11519	0.0267582
ENSMUSG00000003849	Nqo1	19.5993	5.88542	18.0899	3.07368	0.0528358
ENSMUSG00000003865	Gys1	0.591236	0.496362	5.38518	10.8493	0.0267582
ENSMUSG00000003868	Ruvbl2	4.27198	3.35882	16.7058	4.97369	0.0267582
ENSMUSG00000003873	Bax	15.1282	9.23864	85.1923	9.2213	0.0267582
ENSMUSG00000003882	Il7r	0.118129	0.10304	0.397681	3.85948	0.0528358
ENSMUSG00000003923	Tfam	11.2667	11.8729	11.3846	0.958875	0.411203
ENSMUSG00000003929	Zfp81	0.46736	0.369939	0.862753	2.33215	0.0267582
ENSMUSG00000003948	Mmd	27.7607	33.9739	6.95932	0.204843	0.0267582
ENSMUSG00000003949	Hlf	7.82289	8.79244	2.47566	0.281567	0.0267582
ENSMUSG00000003955	Fam162a	49.287	35.1802	25.8957	0.736088	0.0528358
ENSMUSG00000003970	Rpl8	293.555	267.078	433.782	1.62418	0.0267582
ENSMUSG00000003992	Ssbp2	0.668855	0.633254	1.09096	1.72278	0.0267582
ENSMUSG00000004018	Fancl	1.33627	1.01867	4.58042	4.49649	0.0267582
ENSMUSG00000004032	Gstm5	5.41094	4.58471	17.2129	3.75442	0.0267582
ENSMUSG00000004035	Gstm7	33.5717	24.6815	17.1991	0.696841	0.0973488
ENSMUSG00000004038	Gstm3	82.5159	23.183	76.9134	3.31767	0.0973488
ENSMUSG00000004040	Stat3	15.2165	13.8386	34.4766	2.49133	0.0267582
ENSMUSG00000004043	Stat5a	1.79879	3.18806	4.5593	1.43012	0.0973488
ENSMUSG00000004044	Ptrf	1.51024	1.47462	6.65257	4.51138	0.0267582
ENSMUSG00000004054	Map3k11	10.9306	9.92091	23.7232	2.39123	0.0267582
ENSMUSG00000004056	Akt2	12.5528	11.238	11.1999	0.996607	0.783037
ENSMUSG00000004069	Dnaja3	34.0593	25.4288	25.5712	1.0056	1
ENSMUSG00000004070	Hmox2	20.601	15.9527	96.1328	6.02612	0.0267582
ENSMUSG00000004071	Cdip1	37.5928	23.9458	56.1538	2.34503	0.0267582
ENSMUSG00000004085	Zak	1.52133	0.643087	2.70631	4.2083	0.0267582
ENSMUSG00000004096	Cwc15	30.7362	29.0192	60.5145	2.08533	0.0267582
ENSMUSG00000004098	Col5a3	2.09115	1.32196	4.81846	3.64495	0.0973488
ENSMUSG00000004099	Dnmt1	1.88019	1.70296	6.26729	3.68024	0.0267582
ENSMUSG00000004100	Ppan	3.8426	3.63475	25.3176	6.96543	0.0267582
ENSMUSG00000004105	Angptl2	2.04921	2.31608	4.07181	1.75806	0.0267582
ENSMUSG00000004127	Trmt10a	0.432699	0.399824	0.508519	1.27186	0.168321
ENSMUSG00000004151	Etv1	0.166813	0.180334	0.27188	1.50765	0.0267582
ENSMUSG00000004187	Kifc2	3.15381	1.9922	3.78876	1.9018	0.168321
ENSMUSG00000004207	Psap	286.755	240.327	438.031	1.82265	0.0267582
ENSMUSG00000004221	Ikbkg	8.58081	7.51382	24.9457	3.31998	0.0267582
ENSMUSG00000004233	Wars2	0.887965	0.71302	0.450278	0.631509	0.0973488
ENSMUSG00000004263	Atn1	3.0158	2.73294	12.9534	4.73973	0.0267582
ENSMUSG00000004264	Phb2	35.728	32.9192	48.3678	1.46929	0.0267582
ENSMUSG00000004266	Ptpn6	7.53025	7.11688	21.003	2.95115	0.0267582
ENSMUSG00000004268	Emg1	6.86776	5.85721	13.3074	2.27196	0.0267582
ENSMUSG00000004270	Lpcat3	50.4033	33.5015	122.271	3.64971	0.0267582
ENSMUSG00000004285	Atp6v1f	24.7262	23.2131	54.4221	2.34446	0.0267582
ENSMUSG00000004317	Clcn5	0.760656	0.647127	2.18461	3.37586	0.0267582
ENSMUSG00000004319	Clcn3	3.75223	2.92162	5.56196	1.90373	0.0267582
ENSMUSG00000004328	Hif3a	0.137783	0.0929534	2.96923	31.9432	0.0267582
ENSMUSG00000004341	Gpx6	0.324785	0.301279	1.96637	6.52675	0.0267582
ENSMUSG00000004347	Pde1c	0.0237248	0.0238651	0.0506233	2.12122	0.0267582
ENSMUSG00000004356	Utp20	2.53511	2.08264	3.91407	1.87938	0.0267582
ENSMUSG00000004359	Spic	0.871585	0.999289	3.29736	3.2997	0.0267582
ENSMUSG00000004364	Cul3	13.0756	11.1541	16.1838	1.45093	0.0267582
ENSMUSG00000004383	Large	0.61929	0.538061	7.3288	13.6208	0.0267582
ENSMUSG00000004393	Ddx56	7.4031	6.8583	27.5935	4.02338	0.0267582
ENSMUSG00000004394	Tmed4	24.2451	20.6981	48.4749	2.34199	0.0267582
ENSMUSG00000004446	Bid	4.99183	3.7139	7.70726	2.07525	0.0267582
ENSMUSG00000004451	Ralb	1.45662	1.45939	18.5135	12.6858	0.0267582
ENSMUSG00000004455	Ppp1cc	19.5246	15.3756	28.0145	1.82201	0.0267582
ENSMUSG00000004460	Dnajb11	17.8581	16.2951	32.6724	2.00504	0.0267582
ENSMUSG00000004462	Tbccd1	6.98895	6.00989	10.6874	1.77829	0.0267582
ENSMUSG00000004473	Clec11a	0.474772	0.423813	0.402791	0.950398	0.583973
ENSMUSG00000004500	Zfp324	0.667698	0.615646	8.32252	13.5184	0.0267582
ENSMUSG00000004508	Gab2	0.871724	0.849297	18.4142	21.6817	0.0267582
ENSMUSG00000004530	Coro1c	2.1942	1.98316	13.6075	6.86153	0.0267582
ENSMUSG00000004535	Tax1bp1	13.0853	10.9444	37.2366	3.40233	0.0267582
ENSMUSG00000004552	Ctse	0.105717	0.195787	0.239937	1.2255	0.411203
ENSMUSG00000004558	Ndrg2	561.487	462.687	252.711	0.546182	0.0267582
ENSMUSG00000004561	Mettl17	2.68865	2.0705	4.3778	2.11437	0.0267582
ENSMUSG00000004562	Arhgef40	1.10055	0.844229	3.66373	4.33974	0.0267582
ENSMUSG00000004565	Pnpla6	5.96556	5.57712	18.0438	3.23532	0.0267582
ENSMUSG00000004567	Mcoln1	8.42503	7.21293	16.0193	2.22091	0.0267582
ENSMUSG00000004568	Arhgef18	4.59344	3.81641	13.2313	3.46694	0.0267582
ENSMUSG00000004591	Pkn2	3.64667	3.12517	6.51622	2.08508	0.0267582
ENSMUSG00000004609	Cd33	0.371604	0.355635	5.67254	15.9505	0.0267582
ENSMUSG00000004610	Etfb	156.802	138.357	128.985	0.932262	0.168321
ENSMUSG00000004612	Nkg7	0.619505	0.693803	2.00827	2.89458	0.270201
ENSMUSG00000004626	Stxbp2	6.73748	5.22463	31.4251	6.01479	0.0267582
ENSMUSG00000004631	Sgce	0.32724	0.257807	2.53116	9.81806	0.0267582
ENSMUSG00000004633	Chn2	6.03893	4.81252	2.86168	0.594632	0.0267582
ENSMUSG00000004637	Wwox	0.413013	0.424446	0.799577	1.88381	0.0267582
ENSMUSG00000004642	Slbp	1.81872	1.72758	6.92446	4.00818	0.0267582
ENSMUSG00000004651	Tyr	0.143282	0.0942686	0.247928	2.63002	0.0267582
ENSMUSG00000004655	Aqp1	44.2273	50.1432	115.667	2.30673	0.0267582
ENSMUSG00000004661	Arid3b	0.647427	0.483597	2.65917	5.49874	0.0267582
ENSMUSG00000004665	Cnn2	1.5469	1.62206	5.03561	3.10446	0.0267582
ENSMUSG00000004667	Polr2e	7.25181	5.29322	18.8962	3.56988	0.0267582
ENSMUSG00000004677	Myo9b	4.10529	3.20259	19.3038	6.02755	0.0267582
ENSMUSG00000004698	Hdac9	0.262384	0.254194	0.506687	1.99331	0.0528358
ENSMUSG00000004707	Ly9	0.91458	0.876192	3.54705	4.04826	0.0267582
ENSMUSG00000004709	Cd244	0.0274108	0.0320748	0.248911	7.76033	0.0267582
ENSMUSG00000004730	Adgre1	11.9437	12.9436	19.8382	1.53267	0.583973
ENSMUSG00000004748	Mtfp1	12.8446	11.2301	11.0927	0.987762	0.783037
ENSMUSG00000004768	Rab23	0.646664	0.923162	2.74626	2.97484	0.0267582
ENSMUSG00000004771	Rab11a	11.8692	10.5582	43.2633	4.09759	0.0267582
ENSMUSG00000004788	Eif2b2	7.46872	5.58851	32.1802	5.75829	0.0267582
ENSMUSG00000004789	Dlst	73.377	59.7333	79.5852	1.33234	0.0528358
ENSMUSG00000004798	Ulk2	8.89973	9.81135	5.60439	0.571215	0.0267582
ENSMUSG00000004814	Ccl24	1.93526	2.18757	8.56624	3.91587	0.0267582
ENSMUSG00000004815	Dgkq	3.10201	2.85922	7.04839	2.46515	0.0267582
ENSMUSG00000004837	Grap	2.34066	2.68308	6.0799	2.26601	0.0267582
ENSMUSG00000004843	Chmp2b	13.4436	11.2006	66.5139	5.93841	0.0267582
ENSMUSG00000004846	Plod3	5.82209	5.77981	11.5274	1.99443	0.0267582
ENSMUSG00000004849	Ap1s1	9.59408	8.61613	26.7706	3.10703	0.0267582
ENSMUSG00000004865	Srpk1	2.83451	2.69778	3.51641	1.30344	0.0267582
ENSMUSG00000004880	Lbr	2.0848	2.66583	6.44495	2.41761	0.0267582
ENSMUSG00000004891	Nes	0.213658	0.229735	0.1626	0.707771	0.0267582
ENSMUSG00000004895	Prcc	8.49436	7.02739	33.1353	4.71517	0.0267582
ENSMUSG00000004896	Rrnad1	1.78441	1.48543	2.68694	1.80886	0.0973488
ENSMUSG00000004897	Hdgf	46.7409	47.828	50.7774	1.06167	0.583973
ENSMUSG00000004929	Thop1	1.88264	1.29403	5.9992	4.63607	0.0267582
ENSMUSG00000004931	Apba3	14.0927	11.7576	45.0371	3.83046	0.0267582
ENSMUSG00000004933	Matk	0.133314	0.0581971	0.998845	17.1631	0.0267582
ENSMUSG00000004934	Pias4	2.59407	2.16719	11.3878	5.25461	0.0267582
ENSMUSG00000004936	Map2k1	11.5529	9.2803	41.5735	4.47975	0.0267582
ENSMUSG00000004937	Sgta	27.4291	23.0313	61.034	2.65004	0.0267582
ENSMUSG00000004945	Tmem242	11.8355	9.98052	11.4393	1.14616	0.0528358
ENSMUSG00000004947	Dtx2	0.627079	0.507054	6.28731	12.3997	0.0267582
ENSMUSG00000004951	Hspb1	14.6127	7.48046	85.8582	11.4777	0.0267582
ENSMUSG00000004952	Rasa4	0.386897	0.308574	3.22633	10.4556	0.0267582
ENSMUSG00000004980	Hnrnpa2b1	36.7163	37.0881	38.289	1.03238	0.583973
ENSMUSG00000004994	Ccdc130	1.50669	1.1129	5.53863	4.97674	0.0267582
ENSMUSG00000004996	Mri1	3.11284	2.66077	6.975	2.62142	0.0267582
ENSMUSG00000005034	Prkacb	6.08988	5.47676	7.326	1.33765	0.0267582
ENSMUSG00000005043	Sgsh	1.54024	1.2863	4.65208	3.61663	0.0267582
ENSMUSG00000005054	Cstb	33.7637	33.5075	722.784	21.5708	0.0267582
ENSMUSG00000005057	Sh2b2	0.38813	0.453864	3.65221	8.04693	0.0267582
ENSMUSG00000005069	Pex5	26.4645	24.2584	30.5427	1.25906	0.168321
ENSMUSG00000005078	Jkamp	5.53847	5.73942	5.22655	0.910641	0.411203
ENSMUSG00000005087	Cd44	2.2772	2.05024	10.9998	5.36512	0.0267582
ENSMUSG00000005089	Slc1a2	8.02861	11.0828	0.163123	0.0147186	0.0267582
ENSMUSG00000005102	Eif2ak4	1.683	1.66218	8.21212	4.94058	0.0267582
ENSMUSG00000005103	Wdr1	4.80843	4.07529	22.2642	5.46321	0.0267582
ENSMUSG00000005107	Slc2a9	6.93701	5.12986	6.04038	1.17749	0.411203
ENSMUSG00000005124	Wisp1	0.159588	0.201511	0.210755	1.04587	0.583973
ENSMUSG00000005125	Ndrg1	1.69353	1.59795	32.962	20.6277	0.0267582
ENSMUSG00000005142	Man2b1	37.2946	32.6674	54.1685	1.65818	0.0267582
ENSMUSG00000005150	Wdr83	5.22788	4.45703	9.13156	2.0488	0.0267582
ENSMUSG00000005161	Prdx2	28.6887	26.8246	40.7757	1.52009	0.0267582
ENSMUSG00000005198	Polr2a	11.4574	9.50396	28.4821	2.99686	0.0267582
ENSMUSG00000005204	Senp3	6.51803	6.38808	21.3371	3.34014	0.0267582
ENSMUSG00000005220	Corin	0.0446758	0.782743	0.102562	0.131029	0.0267582
ENSMUSG00000005225	Plekha8	3.0876	4.10808	3.44196	0.837851	0.270201
ENSMUSG00000005232	G6pc2	0.12337	0.142554	0.24711	1.73345	0.411203
ENSMUSG00000005233	Spc25	1.3288	0.717105	1.93385	2.69674	0.0267582
ENSMUSG00000005237	Dnah2	0.0211052	0.015082	0.11886	7.8809	0.0267582
ENSMUSG00000005251	Ripk4	3.31567	1.82609	51.9419	28.4443	0.0267582
ENSMUSG00000005262	Ufd1l	6.42724	5.46543	17.777	3.25262	0.0267582
ENSMUSG00000005267	Zfp287	0.057411	0.0673339	0.285582	4.24128	0.0267582
ENSMUSG00000005268	Prlr	9.48835	18.6059	0.535063	0.0287576	0.0267582
ENSMUSG00000005299	Letm1	8.14208	6.4873	10.8058	1.66569	0.0267582
ENSMUSG00000005312	Ubqln1	44.3791	36.4682	26.1377	0.716727	0.0267582
ENSMUSG00000005320	Fgfr4	10.9083	9.56259	13.9848	1.46245	0.0528358
ENSMUSG00000005338	Cadm3	0.54239	0.653888	0.510931	0.781374	0.270201
ENSMUSG00000005354	Txn2	38.5612	35.3416	18.9856	0.537202	0.0267582
ENSMUSG00000005360	Slc1a3	0.0317359	0.034964	0.0935993	2.67702	0.0528358
ENSMUSG00000005362	Crbn	3.84082	3.39212	7.00113	2.06394	0.0267582
ENSMUSG00000005364	Il5ra	0.0259125	0.0474877	0.0364604	0.767786	1
ENSMUSG00000005370	Msh6	2.86784	2.65796	9.52034	3.58183	0.0267582
ENSMUSG00000005371	Fbxo11	5.49639	5.20289	11.0082	2.11579	0.0267582
ENSMUSG00000005373	Mlxipl	72.887	54.6988	19.1953	0.350928	0.168321
ENSMUSG00000005374	Tbl2	3.11349	2.60503	4.34813	1.66913	0.0267582
ENSMUSG00000005378	Wbscr22	6.78333	5.70778	9.6753	1.69511	0.0267582
ENSMUSG00000005397	Nid1	4.8354	5.48536	35.1697	6.41156	0.0267582
ENSMUSG00000005410	Mcm5	0.678319	0.634495	4.83765	7.6244	0.0267582
ENSMUSG00000005413	Hmox1	17.5415	15.2028	154.732	10.1779	0.0267582
ENSMUSG00000005417	Mprip	7.10592	6.06182	15.6592	2.58325	0.0267582
ENSMUSG00000005442	Cic	3.52083	3.16097	10.285	3.25376	0.0267582
ENSMUSG00000005447	Pafah1b3	0.671727	0.611057	7.42263	12.1472	0.0267582
ENSMUSG00000005465	Il27ra	0.400995	0.430822	0.362045	0.840361	0.783037
ENSMUSG00000005469	Prkaca	18.8379	17.6554	14.2435	0.806748	0.168321
ENSMUSG00000005470	Asf1b	0.22595	0.247779	3.51069	14.1686	0.0267582
ENSMUSG00000005481	Ddx39	3.20367	2.86401	9.41962	3.28897	0.0267582
ENSMUSG00000005483	Dnajb1	9.17982	9.529	33.2651	3.49094	0.0267582
ENSMUSG00000005493	Msh4	0.260514	0.243755	0.380116	1.55942	0.270201
ENSMUSG00000005501	Usp40	3.30456	3.13663	6.59023	2.10105	0.0267582
ENSMUSG00000005505	Kbtbd4	1.94889	1.63886	5.00438	3.05358	0.0267582
ENSMUSG00000005506	Celf1	11.339	10.1691	15.882	1.5618	0.0267582
ENSMUSG00000005510	Ndufs3	43.1041	35.7699	58.3182	1.63037	0.0267582
ENSMUSG00000005514	Por	280.653	211.08	355.725	1.68526	0.0267582
ENSMUSG00000005533	Igf1r	0.257652	0.262606	1.0873	4.1404	0.0267582
ENSMUSG00000005534	Insr	19.4631	17.3118	16.9846	0.981098	0.583973
ENSMUSG00000005547	Cyp2a5	357.245	462.099	262.805	0.56872	0.0973488
ENSMUSG00000005553	Atp4a	0.0196347	0.0326994	2.22207	67.9544	0.0267582
ENSMUSG00000005566	Trim28	15.9728	13.6068	59.5121	4.37371	0.0267582
ENSMUSG00000005575	Ube2m	13.9015	13.207	47.7057	3.61215	0.0267582
ENSMUSG00000005580	Adcy9	3.59402	4.57994	7.18637	1.5691	0.0528358
ENSMUSG00000005583	Mef2c	0.186306	0.254937	0.380048	1.49075	0.0528358
ENSMUSG00000005609	Ctr9	4.32299	3.70231	99.6058	26.9037	0.0267582
ENSMUSG00000005610	Eif4g2	72.7217	66.0631	62.8332	0.951108	0.583973
ENSMUSG00000005611	Mrvi1	0.27149	0.229242	0.510033	2.22487	0.0267582
ENSMUSG00000005615	Pcyt1a	17.2768	17.0636	35.5911	2.08579	0.0267582
ENSMUSG00000005621	Zfp592	5.20333	4.45319	25.4408	5.71295	0.0267582
ENSMUSG00000005625	Psmd4	26.5747	20.9488	88.428	4.22115	0.0267582
ENSMUSG00000005656	Snx6	7.91209	6.56971	27.2745	4.15156	0.0267582
ENSMUSG00000005667	Mthfd2	0.298609	0.208745	1.18566	5.67996	0.0267582
ENSMUSG00000005672	Kit	0.856182	0.890541	1.72697	1.93924	0.0267582
ENSMUSG00000005674	Tomm40l	10.489	11.8057	6.28224	0.532138	0.270201
ENSMUSG00000005677	Nr1i3	22.3901	28.4426	11.284	0.396728	0.168321
ENSMUSG00000005681	Apoa2	8201.93	9023.47	1744.62	0.193342	0.0267582
ENSMUSG00000005682	Pan2	5.4339	4.44378	7.34283	1.65238	0.168321
ENSMUSG00000005683	Cs	39.2354	35.7747	98.3234	2.74841	0.0267582
ENSMUSG00000005686	Ampd3	0.727182	0.491651	26.6458	54.1966	0.0267582
ENSMUSG00000005687	Bcas2	4.54381	3.68555	8.41624	2.28357	0.0267582
ENSMUSG00000005698	Ctcf	6.60199	5.62947	12.6111	2.24019	0.0267582
ENSMUSG00000005699	Pard6a	2.19174	1.55325	2.95801	1.9044	0.0267582
ENSMUSG00000005718	Tfap4	1.58521	0.994432	3.41815	3.43729	0.0267582
ENSMUSG00000005732	Ranbp1	8.43885	7.79598	20.7952	2.66742	0.0267582
ENSMUSG00000005763	Cd247	0.261832	0.236922	0.515689	2.17662	0.0267582
ENSMUSG00000005774	Rfx5	1.27919	0.874227	4.02159	4.60017	0.0267582
ENSMUSG00000005779	Psmb4	43.2282	38.4932	80.9071	2.10185	0.0267582
ENSMUSG00000005802	Slc30a4	2.62664	2.34448	5.53793	2.36212	0.0267582
ENSMUSG00000005803	Sqrdl	39.6429	39.0604	83.5951	2.14015	0.0267582
ENSMUSG00000005804	Bloc1s6	3.69275	2.82847	7.30364	2.58219	0.0267582
ENSMUSG00000005813	Metap1	4.41189	3.96744	9.45629	2.38347	0.0267582
ENSMUSG00000005823	Gpr108	14.5652	10.8019	15.9846	1.47979	0.0267582
ENSMUSG00000005824	Tnfsf14	0.124446	0.192247	0.287149	1.49365	0.168321
ENSMUSG00000005836	Gata6	4.16359	3.44428	19.0385	5.52757	0.0267582
ENSMUSG00000005846	Rsl1d1	15.1615	12.5351	32.6643	2.60582	0.0267582
ENSMUSG00000005871	Apc	3.2345	2.97751	2.95069	0.990995	0.783037
ENSMUSG00000005873	Reep5	4.9299	5.2654	18.9265	3.59451	0.0267582
ENSMUSG00000005881	Ergic3	30.0241	26.0698	39.5931	1.51874	0.0267582
ENSMUSG00000005882	Uqcc1	4.84053	3.73555	4.53365	1.21365	0.270201
ENSMUSG00000005886	Ncoa2	4.00439	3.65281	8.15753	2.23322	0.0267582
ENSMUSG00000005893	Nr2c2	1.93879	1.72408	1.72095	0.998184	1
ENSMUSG00000005897	Nr2c1	2.99004	3.04931	5.80207	1.90275	0.0267582
ENSMUSG00000005899	Smpd4	1.66658	1.3541	4.58269	3.38431	0.0267582
ENSMUSG00000005907	Pex1	3.36964	3.21675	5.15391	1.60221	0.0267582
ENSMUSG00000005936	Kctd20	8.57616	6.83856	30.509	4.46132	0.0267582
ENSMUSG00000005947	Itgae	0.0693175	0.0600258	0.517625	8.62336	0.0267582
ENSMUSG00000005949	Ctns	4.72514	4.02204	86.3205	21.4619	0.0267582
ENSMUSG00000005951	Shpk	16.5238	13.5057	28.0992	2.08054	0.0267582
ENSMUSG00000005958	Ephb3	0.0355737	0.0287657	0.0777658	2.70342	0.0528358
ENSMUSG00000005968	Tuft1	1.42905	0.970356	32.0362	33.0149	0.0267582
ENSMUSG00000005973	Rcn1	2.56482	2.57124	16.4484	6.39707	0.0267582
ENSMUSG00000005980	Dnase1	0.288656	0.242104	0.716604	2.9599	0.0528358
ENSMUSG00000005981	Trap1	60.8011	55.4715	28.2825	0.509857	0.0267582
ENSMUSG00000005982	Naa60	24.5677	24.5935	10.7715	0.437983	0.0267582
ENSMUSG00000005983	1700037C18Rik	0.189965	0.147288	1.36992	9.30099	0.0267582
ENSMUSG00000005986	Ankrd13d	0.149997	0.139338	1.24138	8.90911	0.0267582
ENSMUSG00000006005	Tpr	7.3527	5.98842	25.6826	4.28871	0.0267582
ENSMUSG00000006010	BC003331	7.60448	6.10838	8.10513	1.32689	0.0267582
ENSMUSG00000006014	Prg4	8.93431	31.4661	41.7718	1.32752	0.411203
ENSMUSG00000006019	Dhx34	1.90318	1.43229	5.66971	3.9585	0.0267582
ENSMUSG00000006021	Kptn	2.63098	2.52879	3.61823	1.43082	0.0267582
ENSMUSG00000006024	Napa	14.8863	13.6591	36.5559	2.6763	0.0267582
ENSMUSG00000006050	Sra1	10.5175	10.011	21.3833	2.13598	0.0267582
ENSMUSG00000006057	Atp5g1	24.509	23.231	14.0231	0.603637	0.0267582
ENSMUSG00000006058	Snf8	10.0496	9.35779	9.26852	0.99046	0.783037
ENSMUSG00000006095	Tbcb	9.04183	7.49411	45.2774	6.04174	0.0267582
ENSMUSG00000006127	Inpp5k	2.78205	2.32491	6.33191	2.7235	0.0267582
ENSMUSG00000006134	Crkl	9.64453	7.56007	14.7748	1.95432	0.0267582
ENSMUSG00000006154	Eps8l1	0.332944	0.210873	0.673345	3.19313	0.0528358
ENSMUSG00000006169	Clint1	7.09434	7.12766	50.1325	7.03351	0.0267582
ENSMUSG00000006191	Cdkal1	0.592784	0.507419	2.03171	4.00401	0.0267582
ENSMUSG00000006205	Htra1	0.880493	0.710819	2.2377	3.14805	0.0267582
ENSMUSG00000006215	Zbtb17	2.78764	2.15991	8.11197	3.75571	0.0267582
ENSMUSG00000006218	Fam131c	0.985786	0.66659	5.85235	8.77954	0.0267582
ENSMUSG00000006219	Fblim1	0.341889	0.221745	6.88023	31.0277	0.0267582
ENSMUSG00000006235	Epor	0.830462	0.797276	1.49228	1.87172	0.0973488
ENSMUSG00000006241	Ccdc159	2.47552	1.57702	2.14646	1.36108	0.270201
ENSMUSG00000006262	Mob1b	3.03858	2.97319	2.93078	0.985733	1
ENSMUSG00000006273	Atp6v1b2	11.5329	8.23887	36.1647	4.38953	0.0267582
ENSMUSG00000006276	Eps15l1	3.91975	3.34054	14.9582	4.47778	0.0267582
ENSMUSG00000006281	Tep1	2.22012	1.67613	5.98224	3.56908	0.0267582
ENSMUSG00000006288	Ttc5	3.03478	2.47967	14.8975	6.00784	0.0267582
ENSMUSG00000006289	Osgep	2.426	1.97003	2.0927	1.06226	0.783037
ENSMUSG00000006299	Aamp	29.9072	27.0132	81.512	3.01749	0.0267582
ENSMUSG00000006301	Tmbim1	4.18645	3.37506	12.1342	3.59525	0.0267582
ENSMUSG00000006304	Arpc2	44.8025	39.8742	92.647	2.32348	0.0267582
ENSMUSG00000006307	Kmt2b	3.5853	3.14595	7.59952	2.41565	0.0267582
ENSMUSG00000006310	Zbtb32	0.222926	0.220491	1.45163	6.58363	0.0267582
ENSMUSG00000006315	Tmem147	55.1897	44.4891	72.7699	1.63568	0.0267582
ENSMUSG00000006333	Rps9	86.2804	79.0841	134.254	1.69761	0.0267582
ENSMUSG00000006335	Tfpt	4.42068	4.40695	24.4334	5.5443	0.0267582
ENSMUSG00000006342	Susd2	0.673608	0.59915	3.10797	5.18731	0.0267582
ENSMUSG00000006344	Ggt5	1.00452	0.78686	2.37566	3.01916	0.0267582
ENSMUSG00000006345	Ggt1	0.0215776	0.0355283	13.7913	388.178	0.0267582
ENSMUSG00000006356	Crip2	40.8968	37.5815	84.3944	2.24564	0.0267582
ENSMUSG00000006360	Crip1	1.22809	1.05696	22.1259	20.9336	0.0267582
ENSMUSG00000006362	Cbfa2t3	0.758961	0.782332	0.626072	0.800263	0.270201
ENSMUSG00000006369	Fbln1	0.120129	0.0758097	0.391746	5.16749	0.0267582
ENSMUSG00000006373	Pgrmc1	477.931	459.406	122.674	0.267028	0.0267582
ENSMUSG00000006378	Gcat	12.5271	13.7478	6.75811	0.491577	0.0267582
ENSMUSG00000006386	Tek	3.33099	3.56838	5.66757	1.58827	0.0267582
ENSMUSG00000006390	Elovl1	10.9991	8.15997	35.5932	4.36192	0.0267582
ENSMUSG00000006392	Med8	7.88	7.91456	22.2726	2.81413	0.0267582
ENSMUSG00000006398	Cdc20	0.201953	0.183452	5.14314	28.0353	0.0267582
ENSMUSG00000006403	Adamts4	0.0477073	0.0355392	6.63354	186.654	0.0267582
ENSMUSG00000006411	Pvrl4	0.0692285	0.1057	0.617623	5.84319	0.0267582
ENSMUSG00000006412	Pfdn2	12.3644	10.7332	27.3468	2.54786	0.0267582
ENSMUSG00000006418	Rnf114	15.5184	14.8256	42.3817	2.85868	0.0267582
ENSMUSG00000006423	C330007P06Rik	3.46889	3.12851	1.88127	0.60133	0.0267582
ENSMUSG00000006435	Neurl1a	0.128131	0.0653286	1.28557	19.6786	0.0267582
ENSMUSG00000006442	Srm	10.607	9.02883	34.7808	3.85219	0.0267582
ENSMUSG00000006445	Epha2	6.93004	6.50253	20.6302	3.17265	0.0267582
ENSMUSG00000006456	Rbm14	4.21891	4.24514	7.78902	1.83481	0.0267582
ENSMUSG00000006463	Zdhhc24	1.41422	0.986598	5.92631	6.00681	0.0267582
ENSMUSG00000006464	Bbs1	0.237178	0.221774	0.462949	2.08748	0.0267582
ENSMUSG00000006471	Ndor1	2.86828	2.29999	8.42131	3.66146	0.0267582
ENSMUSG00000006476	Nsmf	13.7194	12.5106	13.4954	1.07871	0.583973
ENSMUSG00000006494	Pdk1	12.9274	15.4463	2.60699	0.168778	0.0267582
ENSMUSG00000006498	Ptbp1	19.1158	18.2504	55.0679	3.01736	0.0267582
ENSMUSG00000006517	Mvd	3.67131	7.96795	7.21684	0.905733	0.783037
ENSMUSG00000006519	Cyba	11.4049	11.0701	66.2946	5.98864	0.0267582
ENSMUSG00000006522	Itih3	547.354	380.22	151.538	0.398552	0.0267582
ENSMUSG00000006526	Tmem110	2.44152	2.57092	6.8003	2.64509	0.0267582
ENSMUSG00000006527	Sfmbt1	3.001	2.83758	9.51583	3.3535	0.0267582
ENSMUSG00000006529	Itih1	264.202	302.5	11.2883	0.0373168	0.0267582
ENSMUSG00000006538	Ihh	0.0638902	0.0633402	10.5693	166.866	0.0267582
ENSMUSG00000006542	Prkag3	0.150968	0.0684934	0.11359	1.6584	0.783037
ENSMUSG00000006567	Atp7b	4.25734	4.44745	5.55246	1.24846	0.583973
ENSMUSG00000006575	Rundc3a	4.01986	3.62321	4.01514	1.10817	0.270201
ENSMUSG00000006576	Slc4a3	0.0270873	0.0337618	0.42745	12.6608	0.0267582
ENSMUSG00000006585	Cdt1	0.879882	0.686985	10.2135	14.8671	0.0267582
ENSMUSG00000006586	Runx1t1	0.0175266	0.0150697	0.0425507	2.82359	0.0973488
ENSMUSG00000006587	Snai3	0.427909	0.288912	2.56596	8.88145	0.0267582
ENSMUSG00000006589	Aprt	25.7363	19.5723	193.315	9.87702	0.0267582
ENSMUSG00000006599	Gtf2h1	8.33055	7.10338	15.1384	2.13116	0.0267582
ENSMUSG00000006611	Hfe	15.1846	13.3805	20.2381	1.5125	0.0528358
ENSMUSG00000006641	Slc5a6	2.35951	1.60046	6.7373	4.2096	0.0267582
ENSMUSG00000006651	Aplp1	0.0886178	0.154693	4.8428	31.3058	0.0267582
ENSMUSG00000006673	Qrich1	5.01697	4.2757	21.5442	5.03875	0.0267582
ENSMUSG00000006676	Usp19	10.2334	9.70192	28.2714	2.914	0.0267582
ENSMUSG00000006678	Pola1	0.496698	0.36107	0.703227	1.94762	0.0267582
ENSMUSG00000006699	Cdc42	35.0217	32.4318	76.5678	2.36089	0.0267582
ENSMUSG00000006705	Pknox1	2.34921	1.95853	2.02139	1.0321	1
ENSMUSG00000006711	D130043K22Rik	0.30981	1.28923	0.103312	0.0801349	0.0267582
ENSMUSG00000006715	Gmnn	3.71986	3.09686	22.9238	7.40226	0.0267582
ENSMUSG00000006717	Acot13	44.1652	47.9764	65.7195	1.36983	0.0267582
ENSMUSG00000006720	Zfp184	0.0339988	0.0212807	0.491563	23.099	0.0267582
ENSMUSG00000006728	Cdk4	9.06613	7.72102	23.1883	3.00328	0.0267582
ENSMUSG00000006731	B4galnt1	32.734	33.516	61.2349	1.82703	0.0267582
ENSMUSG00000006732	Mettl1	2.69285	2.14738	3.98057	1.85369	0.0267582
ENSMUSG00000006736	Tspan31	124.476	112.445	88.3962	0.786131	0.0528358
ENSMUSG00000006740	Kif5b	6.76225	5.99422	15.5768	2.59864	0.0267582
ENSMUSG00000006763	Saal1	0.492856	0.39792	0.969343	2.43603	0.0267582
ENSMUSG00000006777	Krt23	2.38586	6.55205	1.59575	0.24355	0.0267582
ENSMUSG00000006782	Cnp	4.34424	2.69809	16.8925	6.2609	0.0267582
ENSMUSG00000006784	Ttc25	0.0780593	0.0995892	0.325101	3.26442	0.0267582
ENSMUSG00000006800	Sulf2	9.97667	7.49295	7.58016	1.01164	1
ENSMUSG00000006818	Sod2	40.5022	41.2005	30.4925	0.740102	0.0267582
ENSMUSG00000006850	Tmco6	2.26386	2.16394	4.93993	2.28284	0.0267582
ENSMUSG00000006906	Stambp	4.12335	3.49188	14.4978	4.15187	0.0267582
ENSMUSG00000006920	Ezh1	2.62212	1.96797	8.18126	4.1572	0.0267582
ENSMUSG00000006930	Hap1	0.597187	0.489961	4.35888	8.89637	0.0267582
ENSMUSG00000006931	P3h4	0.198879	0.220576	2.8129	12.7525	0.0267582
ENSMUSG00000006932	Ctnnb1	39.8716	35.2963	92.3797	2.61726	0.0267582
ENSMUSG00000006941	Eif1b	12.3459	11.1253	18.3986	1.65377	0.0267582
ENSMUSG00000006958	Chrd	0.639084	0.594005	0.935345	1.57464	0.168321
ENSMUSG00000006998	Psmd2	34.5674	27.7897	77.4261	2.78614	0.0267582
ENSMUSG00000007021	Syngr3	0.107439	0.0259242	0.599036	23.1072	0.0267582
ENSMUSG00000007029	Vars	5.84172	5.04042	19.6391	3.89633	0.0267582
ENSMUSG00000007030	Vwa7	0.0508663	0.0503035	0.318017	6.32196	0.0267582
ENSMUSG00000007033	Hspa1l	0.33087	0.24151	0.32964	1.36491	0.583973
ENSMUSG00000007034	Slc44a4	0.0654492	0.0708474	5.78743	81.6887	0.0267582
ENSMUSG00000007035	Msh5	0.0867758	0.0906519	0.161396	1.7804	0.168321
ENSMUSG00000007036	Abhd16a	9.47551	8.05551	17.0383	2.11512	0.0267582
ENSMUSG00000007038	Neu1	8.9752	7.95987	44.5458	5.5963	0.0267582
ENSMUSG00000007039	Ddah2	1.00812	1.19383	4.36884	3.65953	0.0267582
ENSMUSG00000007041	Clic1	7.08895	6.16392	73.5161	11.9268	0.0267582
ENSMUSG00000007050	Lsm2	2.07877	1.76492	7.91461	4.4844	0.0267582
ENSMUSG00000007080	Pole	0.242188	0.203962	0.972026	4.76573	0.0267582
ENSMUSG00000007097	Atp1a2	0.0817086	0.0720099	0.835356	11.6006	0.0267582
ENSMUSG00000007122	Casq1	0.0993348	0.0829838	1.02804	12.3884	0.0267582
ENSMUSG00000007207	Stx1a	0.333183	0.180526	2.07819	11.5119	0.0267582
ENSMUSG00000007216	Zfp775	0.531181	0.362472	2.56385	7.07323	0.0267582
ENSMUSG00000007338	Mrpl49	12.2455	11.087	7.05377	0.636217	0.0267582
ENSMUSG00000007379	Dennd2c	0.123304	0.158407	0.999176	6.30765	0.0267582
ENSMUSG00000007411	Mark3	10.1012	9.09533	22.2402	2.44523	0.0267582
ENSMUSG00000007415	Gatad1	9.90613	9.11593	5.86618	0.643509	0.0267582
ENSMUSG00000007458	M6pr	22.8833	18.3362	37.6055	2.05089	0.0267582
ENSMUSG00000007476	Lrrc8a	5.36675	3.97461	35.6645	8.97306	0.0267582
ENSMUSG00000007564	Ppp2r1a	16.9636	13.5495	96.12	7.09399	0.0267582
ENSMUSG00000007570	Fance	2.32948	1.77658	5.84614	3.29066	0.0267582
ENSMUSG00000007589	Tinf2	3.42993	3.10317	14.0955	4.54228	0.0267582
ENSMUSG00000007594	Hapln4	1.24261	1.58993	4.98791	3.13718	0.0267582
ENSMUSG00000007603	Dus3l	5.49867	4.10869	21.0934	5.13386	0.0267582
ENSMUSG00000007610	Gtpbp3	1.95518	1.60507	5.09435	3.17392	0.0267582
ENSMUSG00000007613	Tgfbr1	5.50207	4.69577	13.3693	2.8471	0.0267582
ENSMUSG00000007617	Homer1	0.962075	0.963786	1.1158	1.15773	0.583973
ENSMUSG00000007646	Rad51c	0.206979	0.190207	0.0903701	0.475115	0.0267582
ENSMUSG00000007655	Cav1	0.622172	0.606944	0.574008	0.945736	0.583973
ENSMUSG00000007656	Arpp19	6.59964	5.34067	16.8866	3.16188	0.0267582
ENSMUSG00000007659	Bcl2l1	10.6511	8.17918	88.2693	10.792	0.0267582
ENSMUSG00000007670	Khsrp	8.77833	7.96677	16.2199	2.03594	0.0267582
ENSMUSG00000007721	Ccdc124	19.0796	17.4239	31.1186	1.78598	0.0267582
ENSMUSG00000007739	Cct4	21.3899	19.7415	34.7973	1.76265	0.0267582
ENSMUSG00000007777	0610009B22Rik	12.6851	11.2995	20.7226	1.83393	0.0267582
ENSMUSG00000007783	Cpt1c	0.0740594	0.0776565	1.03731	13.3576	0.0267582
ENSMUSG00000007812	Zfp655	4.44967	5.16046	14.6967	2.84794	0.0267582
ENSMUSG00000007815	Rhoa	16.6025	15.1842	30.5472	2.01178	0.0267582
ENSMUSG00000007817	Zmiz1	5.85011	5.26281	25.4976	4.84487	0.0267582
ENSMUSG00000007827	Ankrd26	0.880957	0.738638	1.2605	1.70652	0.0528358
ENSMUSG00000007833	Aldh16a1	11.8332	10.2054	11.3807	1.11516	0.0973488
ENSMUSG00000007836	Hnrnpa0	11.5541	9.88528	25.3879	2.56826	0.0267582
ENSMUSG00000007837	Prrg2	9.38657	7.46951	18.1574	2.43087	0.0267582
ENSMUSG00000007850	Hnrnph1	11.5224	11.2753	17.0402	1.51129	0.0267582
ENSMUSG00000007867	Ift43	1.48453	1.27244	7.3669	5.78961	0.0267582
ENSMUSG00000007872	Id3	26.0005	22.4681	45.7947	2.03821	0.0267582
ENSMUSG00000007880	Arid1a	3.80897	3.56278	13.8177	3.87835	0.0267582
ENSMUSG00000007891	Ctsd	190.034	167.101	378.093	2.26266	0.0267582
ENSMUSG00000007892	Rplp1	678.566	678.437	785.178	1.15733	0.270201
ENSMUSG00000007950	Abhd8	3.02123	2.13832	5.6595	2.64671	0.0267582
ENSMUSG00000007987	Ift22	0.618111	0.716559	3.1332	4.37256	0.0267582
ENSMUSG00000007989	Fzd3	0.0370791	0.023255	0.264804	11.387	0.0267582
ENSMUSG00000008028	1700008O03Rik	0.0931092	0.0680034	0.153827	2.26205	0.0267582
ENSMUSG00000008035	Mid1ip1	18.9089	13.7481	10.3949	0.756094	1
ENSMUSG00000008036	Ap2s1	29.1392	26.739	60.18	2.25064	0.0267582
ENSMUSG00000008090	Fgfrl1	5.43849	5.41926	12.5769	2.32078	0.0267582
ENSMUSG00000008136	Fhl2	0.0297363	0.0787533	0.910793	11.5651	0.0267582
ENSMUSG00000008140	Emc10	21.9256	22.7575	11.9773	0.5263	0.0267582
ENSMUSG00000008153	Clstn3	0.56777	0.522066	0.868959	1.66446	0.270201
ENSMUSG00000008167	Fbxw9	4.52939	3.28384	36.7906	11.2035	0.0267582
ENSMUSG00000008193	Spib	0.0742668	0.107611	0.0755297	0.701881	0.270201
ENSMUSG00000008200	Fnbp4	3.99681	3.44502	13.0891	3.79943	0.0267582
ENSMUSG00000008206	Cers4	0.369343	0.364867	0.786141	2.1546	0.0267582
ENSMUSG00000008226	Scrn3	12.0781	9.04107	2.93033	0.324114	0.0267582
ENSMUSG00000008301	Phax	7.45768	6.94962	19.7309	2.83914	0.0267582
ENSMUSG00000008305	Tle1	4.48847	3.81995	12.7541	3.33882	0.0267582
ENSMUSG00000008307	1700109H08Rik	0.342143	0.333974	0.413014	1.23666	0.411203
ENSMUSG00000008318	Relt	0.181349	0.207226	2.24681	10.8423	0.0267582
ENSMUSG00000008333	Snrpb2	3.11015	2.63055	10.2084	3.8807	0.0267582
ENSMUSG00000008348	Ubc	85.987	55.0672	212.386	3.85686	0.0267582
ENSMUSG00000008373	Prpf31	1.87475	1.58218	9.23746	5.83845	0.0267582
ENSMUSG00000008384	Sertad1	4.6327	3.85392	44.7911	11.6222	0.0267582
ENSMUSG00000008393	Carhsp1	24.8561	26.7234	35.2497	1.31906	0.0267582
ENSMUSG00000008398	Elk3	2.37035	2.42602	4.0357	1.66351	0.0267582
ENSMUSG00000008429	Herpud2	10.5	9.04086	17.0935	1.8907	0.0267582
ENSMUSG00000008435	Rdh13	1.95199	1.48349	9.65007	6.50496	0.0267582
ENSMUSG00000008450	Nutf2	4.65678	3.97482	8.17262	2.0561	0.0267582
ENSMUSG00000008475	Arpc5	23.7393	21.7019	44.4849	2.04982	0.0267582
ENSMUSG00000008496	Pou2f2	0.387649	0.355702	0.746047	2.09739	0.0267582
ENSMUSG00000008540	Mgst1	919.442	1024	172.308	0.168269	0.0267582
ENSMUSG00000008575	Nfib	4.58971	4.98103	2.07118	0.415813	0.0267582
ENSMUSG00000008604	Ubqln4	14.4033	11.2737	15.8182	1.40311	0.0528358
ENSMUSG00000008668	Rps18	51.4383	48.2516	101.346	2.10036	0.0267582
ENSMUSG00000008682	Rpl10	9.04607	8.87601	15.3692	1.73154	0.0267582
ENSMUSG00000008683	Rps15a	14.8835	14.0902	33.8273	2.40077	0.0267582
ENSMUSG00000008690	Ncaph2	15.343	13.851	32.3219	2.33354	0.0267582
ENSMUSG00000008730	Hipk1	10.9273	8.57844	14.5788	1.69947	0.0267582
ENSMUSG00000008734	Gprc5b	0.0873797	0.084191	2.79038	33.1434	0.0267582
ENSMUSG00000008763	Man1a2	8.3357	6.51874	9.36836	1.43714	0.0267582
ENSMUSG00000008822	Acyp1	2.36758	1.9059	4.48086	2.35105	0.0267582
ENSMUSG00000008845	Cd163	10.4361	11.8023	37.0557	3.1397	0.0267582
ENSMUSG00000008855	Hdac5	5.22967	4.54468	5.95543	1.31042	0.0973488
ENSMUSG00000008859	Rala	7.70332	5.91908	11.5258	1.94723	0.0267582
ENSMUSG00000008892	Vdac3	33.8711	29.3367	51.4447	1.75359	0.0267582
ENSMUSG00000008958	Vps72	3.53171	2.75094	15.4784	5.62658	0.0267582
ENSMUSG00000008976	Gabpa	8.64307	7.37708	8.17969	1.1088	0.411203
ENSMUSG00000008999	Bmp7	0.78523	1.58315	1.00943	0.637608	0.0267582
ENSMUSG00000009013	Dynll1	5.54997	3.90798	13.6748	3.4992	0.0267582
ENSMUSG00000009030	Pdcl	6.21895	4.74205	13.7591	2.9015	0.0267582
ENSMUSG00000009035	Tmem184b	6.67535	4.57701	17.9643	3.92491	0.0267582
ENSMUSG00000009073	Nf2	5.23905	4.44863	6.07814	1.36629	0.0267582
ENSMUSG00000009075	Cabp7	0.302935	0.2193	0.468806	2.13774	0.0267582
ENSMUSG00000009076	Zmat5	2.25789	1.77327	4.53684	2.55845	0.0267582
ENSMUSG00000009079	Ewsr1	12.516	11.7324	42.9251	3.65868	0.0267582
ENSMUSG00000009090	Ap1b1	13.3537	11.4113	25.6102	2.24429	0.0267582
ENSMUSG00000009092	Derl3	0.443471	0.349907	0.769679	2.19967	0.0528358
ENSMUSG00000009108	Gnat2	0.240872	0.218235	0.235899	1.08094	0.583973
ENSMUSG00000009112	Bcl2l13	7.01226	5.85787	12.7144	2.17048	0.0267582
ENSMUSG00000009114	2610028H24Rik	0.0814205	0.0795947	0.0471563	0.592456	0.270201
ENSMUSG00000009115	Spatc1l	0.204892	0.186398	0.101395	0.543973	0.270201
ENSMUSG00000009145	Dqx1	4.00219	2.55317	14.0802	5.51478	0.0267582
ENSMUSG00000009207	Lnp	0.401384	0.445627	1.88372	4.22712	0.0267582
ENSMUSG00000009246	Trpm5	0.053306	0.0358028	0.251305	7.01915	0.0267582
ENSMUSG00000009281	Rarres2	121.257	103.189	91.5647	0.887351	0.411203
ENSMUSG00000009291	Pttg1ip	79.1424	64.7283	115.871	1.79012	0.0267582
ENSMUSG00000009292	Trpm2	1.48095	1.3674	4.33895	3.17314	0.0267582
ENSMUSG00000009293	Ube2g2	16.6323	14.8391	32.7702	2.20837	0.0267582
ENSMUSG00000009376	Met	10.1955	11.4474	5.40512	0.472169	0.0267582
ENSMUSG00000009378	Slc16a12	12.4988	16.8049	15.0806	0.89739	0.411203
ENSMUSG00000009394	Syn2	0.0105299	0.012695	0.573743	45.1945	0.0267582
ENSMUSG00000009406	Elk1	1.02931	0.998453	5.15302	5.161	0.0267582
ENSMUSG00000009418	Nav1	0.399255	0.377836	1.55837	4.12446	0.0267582
ENSMUSG00000009470	Tnpo1	11.4594	9.36805	17.1599	1.83175	0.0267582
ENSMUSG00000009535	Rnmt	1.53247	1.21181	6.45543	5.3271	0.0267582
ENSMUSG00000009545	Kcnq1	0.389748	0.418593	0.455097	1.08721	0.270201
ENSMUSG00000009549	Srp14	17.8256	16.5578	31.4359	1.89856	0.0267582
ENSMUSG00000009551	6330409D20Rik	0.0852387	0.123202	0.133376	1.08258	0.783037
ENSMUSG00000009555	Cdk9	6.09154	5.26941	26.6329	5.05424	0.0267582
ENSMUSG00000009563	Tor2a	10.1723	8.37747	18.4916	2.20731	0.0267582
ENSMUSG00000009566	Fpgs	52.4064	43.7751	24.0473	0.549338	0.0528358
ENSMUSG00000009569	Mkl2	3.88785	3.83178	7.75733	2.02447	0.0267582
ENSMUSG00000009575	Cbx5	3.64385	3.44872	5.11958	1.48449	0.0528358
ENSMUSG00000009585	Apobec3	0.873944	0.896887	9.39033	10.4699	0.0267582
ENSMUSG00000009614	Sardh	251.665	215.986	28.2009	0.130568	0.0267582
ENSMUSG00000009621	Vav2	7.36592	5.90181	13.4847	2.28484	0.0267582
ENSMUSG00000009630	Ppp2cb	13.4106	12.603	33.8781	2.68811	0.0267582
ENSMUSG00000009633	G0s2	92.5596	76.2569	12.3265	0.161644	0.0267582
ENSMUSG00000009640	Dmap1	2.71718	2.1132	15.5946	7.3796	0.0267582
ENSMUSG00000009646	Pla2g12b	31.2615	26.332	45.5322	1.72916	0.0267582
ENSMUSG00000009647	Mcu	1.75808	1.58184	1.89239	1.19633	0.0973488
ENSMUSG00000009654	Oit3	16.0127	17.8589	18.232	1.02089	0.783037
ENSMUSG00000009681	Bcr	5.53779	4.96746	7.30442	1.47045	0.0267582
ENSMUSG00000009687	Fxyd5	0.90231	0.794402	8.90739	11.2127	0.0267582
ENSMUSG00000009731	Kcnd1	0.0638664	0.044098	0.205799	4.66686	0.0267582
ENSMUSG00000009733	Tfcp2	1.70069	1.47623	4.05439	2.74646	0.0267582
ENSMUSG00000009739	Pou6f1	0.624564	0.687405	2.50419	3.64297	0.0267582
ENSMUSG00000009741	Ubp1	14.0287	11.827	19.9736	1.68881	0.168321
ENSMUSG00000009772	Nuak2	4.24151	3.01005	9.416	3.12818	0.0267582
ENSMUSG00000009828	Ick	1.09229	1.09295	3.5884	3.28321	0.0267582
ENSMUSG00000009863	Sdhb	90.7206	78.308	71.364	0.911324	0.0528358
ENSMUSG00000009894	Snap47	18.2554	13.7219	28.9206	2.10763	0.0267582
ENSMUSG00000009905	Kdsr	2.36592	2.30943	3.32223	1.43855	0.0973488
ENSMUSG00000009907	Vps4b	5.38259	4.77136	9.40152	1.97041	0.0267582
ENSMUSG00000009927	Rps25	192.808	175.056	283.045	1.61688	0.0267582
ENSMUSG00000009995	Taz	4.42341	3.7721	10.705	2.83795	0.0267582
ENSMUSG00000010021	Kif19a	0.0640679	0.0468931	0.723276	15.4239	0.0267582
ENSMUSG00000010025	Aldh3a2	126.76	60.8173	33.1402	0.544913	0.0973488
ENSMUSG00000010045	Tmem115	10.9468	9.09377	38.7973	4.26636	0.0267582
ENSMUSG00000010047	Hyal2	16.7011	14.2007	72.6579	5.11651	0.0267582
ENSMUSG00000010048	Ifrd2	9.39512	8.05976	9.94351	1.23372	0.270201
ENSMUSG00000010051	Hyal1	13.7767	13.5417	7.19746	0.531504	0.0973488
ENSMUSG00000010054	Tusc2	11.2459	10.6218	14.2885	1.3452	0.168321
ENSMUSG00000010057	Nprl2	5.62827	4.76199	14.3684	3.01731	0.0267582
ENSMUSG00000010064	Slc38a3	218.159	172.682	90.5761	0.524525	0.0267582
ENSMUSG00000010067	Rassf1	1.05766	0.852179	5.96438	6.99897	0.0267582
ENSMUSG00000010095	Slc3a2	16.9657	14.8582	125.271	8.43115	0.0267582
ENSMUSG00000010097	Nxf1	11.2605	10.5649	14.6252	1.38432	0.0267582
ENSMUSG00000010110	Stx5a	7.78994	7.59047	30.8603	4.06566	0.0267582
ENSMUSG00000010122	Slc47a1	55.2935	48.2028	8.52811	0.176921	0.0267582
ENSMUSG00000010142	Tnfrsf13b	0.0486572	0.0696081	0.739452	10.6231	0.0267582
ENSMUSG00000010154	Spire2	0.170543	0.0299546	14.3785	480.01	0.0267582
ENSMUSG00000010175	Prox1	22.4545	18.5244	19.977	1.07842	0.783037
ENSMUSG00000010205	Raver1	6.90186	5.73798	21.4806	3.74357	0.0267582
ENSMUSG00000010277	2610507B11Rik	22.0464	20.1161	10.9114	0.542421	0.0267582
ENSMUSG00000010290	AI597479	3.61256	2.95908	5.39775	1.82413	0.0267582
ENSMUSG00000010307	Tmem86a	10.9533	4.30944	88.6556	20.5724	0.0267582
ENSMUSG00000010342	Tex14	0.0591226	0.0676639	0.344479	5.09104	0.0267582
ENSMUSG00000010358	Ifi35	9.88025	8.48998	92.3862	10.8818	0.0267582
ENSMUSG00000010362	Rdm1	3.6083	3.10327	1.8754	0.604331	0.0267582
ENSMUSG00000010376	Nedd8	48.8683	44.9741	83.2588	1.85126	0.0267582
ENSMUSG00000010392	Gosr1	9.55828	8.0028	12.9872	1.62284	0.0267582
ENSMUSG00000010406	Mrpl52	16.9448	16.4695	26.8384	1.62958	0.0267582
ENSMUSG00000010453	Kansl3	8.73043	7.04474	15.7382	2.23404	0.0267582
ENSMUSG00000010461	Eya4	0.0773341	0.0396548	0.37263	9.39685	0.0267582
ENSMUSG00000010476	Ebf3	0.0111438	0.0128011	0.0373321	2.91632	0.0267582
ENSMUSG00000010517	Faf1	7.43633	5.92363	16.1328	2.72346	0.0267582
ENSMUSG00000010538	Tsacc	1.00585	0.848404	1.0251	1.20826	0.270201
ENSMUSG00000010554	Mettl16	0.863657	0.686958	1.19867	1.7449	0.0267582
ENSMUSG00000010601	Apol7a	20.5179	13.5575	97.3959	7.1839	0.0267582
ENSMUSG00000010607	Pigyl	13.7741	13.0107	33.1645	2.54902	0.0267582
ENSMUSG00000010608	Rbm25	3.8551	3.49029	9.42597	2.70063	0.0267582
ENSMUSG00000010609	Psen2	40.133	38.959	25.9515	0.666124	0.0528358
ENSMUSG00000010651	Acaa1b	753.54	459.413	57.5329	0.125232	0.0267582
ENSMUSG00000010660	Plcd1	0.129358	0.152155	5.89442	38.7395	0.0267582
ENSMUSG00000010663	Fads1	128.099	145.499	14.4827	0.0995379	0.0267582
ENSMUSG00000010721	Lmbr1	0.760772	0.631527	1.64216	2.6003	0.0267582
ENSMUSG00000010751	Tnfrsf22	0.544369	0.637398	1.51925	2.38352	0.0267582
ENSMUSG00000010755	Cars	3.39975	3.08062	8.98546	2.91677	0.0267582
ENSMUSG00000010797	Wnt2	1.22485	1.39966	1.88819	1.34903	0.270201
ENSMUSG00000010911	Apip	7.85203	7.64006	18.1933	2.38131	0.0267582
ENSMUSG00000010914	Pdhx	4.97796	4.61684	13.4021	2.90287	0.0267582
ENSMUSG00000010936	Vac14	8.0872	7.79008	12.0707	1.5495	0.0528358
ENSMUSG00000011008	Mcoln2	0.079214	0.0707518	1.33807	18.9122	0.0267582
ENSMUSG00000011034	Slc5a1	0.162134	0.153314	1.03475	6.74923	0.0267582
ENSMUSG00000011096	Akt1s1	10.0034	7.40378	16.1829	2.18577	0.0267582
ENSMUSG00000011114	Tbrg1	9.07751	7.43537	112.393	15.116	0.0267582
ENSMUSG00000011148	Adssl1	32.1367	14.8943	52.9192	3.55299	0.0267582
ENSMUSG00000011158	Brf1	5.26785	4.74733	10.7249	2.25914	0.0267582
ENSMUSG00000011179	Odc1	34.3671	32.3544	18.8665	0.58312	0.0267582
ENSMUSG00000011254	Thg1l	0.580933	0.4891	1.60832	3.28833	0.0267582
ENSMUSG00000011256	Adam19	0.148113	0.172831	0.698063	4.03899	0.0267582
ENSMUSG00000011257	Pabpc4	8.58757	7.31265	7.48448	1.0235	0.583973
ENSMUSG00000011263	Exoc3l2	2.24166	2.49574	3.82758	1.53364	0.0267582
ENSMUSG00000011267	Zfp296	0.219631	0.296108	2.80531	9.47393	0.0267582
ENSMUSG00000011305	Plin5	56.9404	55.6864	65.8302	1.18216	0.411203
ENSMUSG00000011306	Sugp1	5.49636	4.52611	23.3094	5.14999	0.0267582
ENSMUSG00000011382	Dhdh	29.7956	26.7814	8.58627	0.320605	0.0267582
ENSMUSG00000011427	Zfp790	2.12938	1.95527	2.86867	1.46715	0.0973488
ENSMUSG00000011658	Fuz	1.24496	1.14862	3.87978	3.37778	0.0267582
ENSMUSG00000011752	Pgam1	57.1451	47.5538	48.6077	1.02216	0.783037
ENSMUSG00000011831	Evi5	13.0732	13.7851	14.5271	1.05382	1
ENSMUSG00000011832	Evi5l	0.426786	0.391334	1.33789	3.4188	0.0267582
ENSMUSG00000011837	Snapc2	4.93042	4.03133	31.2963	7.76327	0.0267582
ENSMUSG00000011877	Git1	3.04798	2.38795	23.1296	9.68595	0.0267582
ENSMUSG00000011884	Gltp	2.58976	2.76255	18.689	6.76512	0.0267582
ENSMUSG00000011958	Bnip2	10.4361	10.0156	16.972	1.69455	0.0267582
ENSMUSG00000011960	Ccnt1	3.15205	3.00592	3.48146	1.1582	0.411203
ENSMUSG00000012017	Scarf2	1.1133	0.922901	4.22072	4.57332	0.0267582
ENSMUSG00000012076	Brms1l	1.51669	1.3591	1.72969	1.27268	0.411203
ENSMUSG00000012114	Med15	8.09879	6.51078	38.3643	5.89243	0.0267582
ENSMUSG00000012117	Dhdds	6.78053	5.56819	12.2223	2.19503	0.0267582
ENSMUSG00000012123	Aim1l	0.305885	0.204513	0.87247	4.26609	0.0267582
ENSMUSG00000012126	Ubxn11	0.0269648	0.0138385	0.308016	22.2579	0.0267582
ENSMUSG00000012187	Mogat1	0.131912	0.292392	0.0403153	0.137881	0.0267582
ENSMUSG00000012296	Tjap1	1.94924	1.71458	14.4778	8.44395	0.0267582
ENSMUSG00000012350	Ehf	0.0862684	0.0566058	1.37652	24.3177	0.0267582
ENSMUSG00000012405	Rpl15	26.1979	25.3661	33.8016	1.33255	0.0267582
ENSMUSG00000012422	Tmem167	2.99336	2.57751	4.10687	1.59335	0.0267582
ENSMUSG00000012428	Steap4	14.2766	30.1023	52.8644	1.75616	0.0267582
ENSMUSG00000012429	Mplkip	2.48882	1.75262	6.86713	3.91821	0.0267582
ENSMUSG00000012443	Kif11	0.333444	0.261066	1.36333	5.22216	0.0267582
ENSMUSG00000012483	Rpa3	1.85614	1.59147	5.70815	3.58673	0.0267582
ENSMUSG00000012519	Mlkl	1.10421	0.902986	26.0147	28.8096	0.0267582
ENSMUSG00000012535	Tnpo3	3.71489	3.28376	4.57836	1.39424	0.0267582
ENSMUSG00000012609	Ttll5	0.761791	0.51389	0.42023	0.817744	0.411203
ENSMUSG00000012640	Zfp715	2.69544	2.61183	3.61238	1.38308	0.168321
ENSMUSG00000012848	Rps5	117.358	100.526	198.968	1.97926	0.0267582
ENSMUSG00000012889	Podnl1	0.0626716	0.0356792	0.0120141	0.336727	0.270201
ENSMUSG00000013033	Adgrl1	0.537642	0.581384	1.63857	2.81839	0.0267582
ENSMUSG00000013076	Amotl1	1.36805	1.42848	3.30556	2.31405	0.0267582
ENSMUSG00000013089	Etv5	1.08526	0.9846	3.56318	3.61891	0.0267582
ENSMUSG00000013150	Gfod2	2.56826	1.84253	3.04053	1.6502	0.0267582
ENSMUSG00000013155	Enkd1	0.198192	0.177642	2.00532	11.2886	0.0267582
ENSMUSG00000013160	Atp6v0d1	31.5296	32.5467	42.1469	1.29497	0.0267582
ENSMUSG00000013236	Ptprs	0.458449	0.318598	2.5019	7.85283	0.0267582
ENSMUSG00000013275	Slc41a1	0.576173	0.846788	7.43907	8.78504	0.0267582
ENSMUSG00000013367	Iglon5	0.0956879	0.091253	0.327951	3.59387	0.0267582
ENSMUSG00000013419	Zfp651	0.15006	0.126973	1.87377	14.7573	0.0267582
ENSMUSG00000013465	Nelfb	6.26217	5.22042	24.3261	4.65979	0.0267582
ENSMUSG00000013483	Card14	0.13385	0.143981	1.66374	11.5553	0.0267582
ENSMUSG00000013495	Tmem175	2.38536	1.80949	4.26612	2.35763	0.0267582
ENSMUSG00000013539	Tango2	11.3883	7.1588	10.7549	1.50234	0.0267582
ENSMUSG00000013584	Aldh1a2	0.0530779	0.0390397	0.190872	4.88917	0.0267582
ENSMUSG00000013593	Ndufs2	87.5759	74.3937	88.5924	1.19086	0.0267582
ENSMUSG00000013622	Atraid	29.3182	26.0758	33.4788	1.2839	0.0267582
ENSMUSG00000013629	Cad	1.54639	1.27655	4.33668	3.39719	0.0267582
ENSMUSG00000013646	Sh3bp5l	2.69126	2.37909	5.69693	2.39459	0.0267582
ENSMUSG00000013662	Atad1	20.3271	18.9176	27.6951	1.46398	0.0267582
ENSMUSG00000013663	Pten	11.2681	11.022	7.25067	0.657838	0.0267582
ENSMUSG00000013698	Pea15a	3.76369	4.0887	27.2724	6.6702	0.0267582
ENSMUSG00000013701	Timm23	7.07544	5.68315	9.17676	1.61473	0.0267582
ENSMUSG00000013707	Tnfaip8l2	1.76315	1.69407	12.1402	7.16627	0.0267582
ENSMUSG00000013736	Trnt1	3.84143	3.03392	7.6388	2.5178	0.0267582
ENSMUSG00000013787	Ehmt2	9.74003	9.13607	29.3835	3.2162	0.0267582
ENSMUSG00000013822	Elof1	18.2022	17.6008	38.9675	2.21396	0.0267582
ENSMUSG00000013833	Med16	4.23866	3.11967	9.33255	2.99152	0.0267582
ENSMUSG00000013846	St3gal1	19.1567	20.2383	25.19	1.24467	0.168321
ENSMUSG00000013858	Tmem259	18.3252	15.4332	32.8095	2.12591	0.0267582
ENSMUSG00000013878	Rnf170	3.47577	3.75088	2.62894	0.700887	0.168321
ENSMUSG00000013921	Clip3	0.0762303	0.0991162	0.539784	5.44597	0.0267582
ENSMUSG00000013973	Dedd	1.79757	1.59188	4.85205	3.048	0.0267582
ENSMUSG00000013997	Nit1	16.6934	15.1165	36.5532	2.4181	0.0267582
ENSMUSG00000014030	Pax5	0.0197892	0.0200207	0.0158683	0.792596	0.583973
ENSMUSG00000014039	Prdm15	0.555772	0.496588	1.26278	2.54291	0.0267582
ENSMUSG00000014074	Rnf168	3.35118	2.93243	5.50222	1.87634	0.0267582
ENSMUSG00000014075	Tctex1d2	0.219481	0.22115	3.30481	14.9437	0.0267582
ENSMUSG00000014077	Chp1	118.734	113.937	50.3929	0.442289	0.0267582
ENSMUSG00000014158	Trpv4	0.277083	0.232287	1.36556	5.87877	0.0267582
ENSMUSG00000014164	Klhl3	2.00165	1.8163	2.75205	1.5152	0.270201
ENSMUSG00000014177	Tvp23b	8.95899	7.24877	8.07387	1.11383	0.411203
ENSMUSG00000014195	Dnajc7	11.3217	8.70427	26.6214	3.05843	0.0267582
ENSMUSG00000014226	Cacybp	10.3466	9.96738	11.3076	1.13446	0.583973
ENSMUSG00000014232	Cluap1	1.64016	1.75297	8.39435	4.78865	0.0267582
ENSMUSG00000014243	Zswim7	6.64724	5.497	13.7737	2.50567	0.0267582
ENSMUSG00000014245	Pigl	2.14518	1.57052	3.22319	2.05231	0.0267582
ENSMUSG00000014294	Ndufa2	102.047	96.7992	78.7156	0.813184	0.0973488
ENSMUSG00000014301	Pam16	0.906011	0.658868	1.34846	2.04664	0.0528358
ENSMUSG00000014303	Glis2	0.320242	0.300557	2.51047	8.35271	0.0267582
ENSMUSG00000014313	Cox6c	40.7742	34.1119	28.2699	0.828738	0.0528358
ENSMUSG00000014329	Bicc1	0.376931	0.259982	4.08472	15.7116	0.0267582
ENSMUSG00000014349	Ube2z	12.3831	10.6286	29.5967	2.78463	0.0267582
ENSMUSG00000014353	Tmem87b	3.78542	3.69861	18.2723	4.94032	0.0267582
ENSMUSG00000014355	Anapc1	2.8512	2.49358	3.24207	1.30017	0.0528358
ENSMUSG00000014361	Mertk	9.60177	8.22105	35.8386	4.35937	0.0267582
ENSMUSG00000014402	Tsg101	9.73735	8.53999	15.0402	1.76115	0.0267582
ENSMUSG00000014418	Hps5	2.71178	2.21791	3.25007	1.46538	0.0528358
ENSMUSG00000014426	Map3k4	3.72163	2.80992	6.9585	2.4764	0.0267582
ENSMUSG00000014444	Piezo1	0.612939	0.56438	2.4496	4.34033	0.0267582
ENSMUSG00000014470	Rnf166	6.03218	5.14597	10.7608	2.0911	0.0267582
ENSMUSG00000014496	Ankrd28	7.998	7.00106	5.5319	0.790152	0.0267582
ENSMUSG00000014498	Ankrd52	3.7852	3.96974	7.49906	1.88905	0.0267582
ENSMUSG00000014503	Pkd2l2	0.442894	0.457902	0.743826	1.62442	0.0973488
ENSMUSG00000014504	Srp19	3.57259	3.24169	8.33284	2.57052	0.0267582
ENSMUSG00000014542	Clec4f	63.8694	69.4759	144.749	2.08344	0.270201
ENSMUSG00000014547	Wdfy2	2.58871	2.52179	3.84314	1.52397	0.0973488
ENSMUSG00000014550	Rbsn	1.809	1.58308	5.04154	3.18464	0.0267582
ENSMUSG00000014551	Mrps25	2.70347	2.44237	4.18495	1.71348	0.0267582
ENSMUSG00000014554	Dguok	3.29186	2.78074	4.75103	1.70855	0.0528358
ENSMUSG00000014592	Camta1	0.188331	0.173339	0.313154	1.80659	0.0267582
ENSMUSG00000014599	Csf1	3.29562	4.60754	5.28597	1.14725	1
ENSMUSG00000014601	Strip1	2.84146	2.61394	12.4203	4.75157	0.0267582
ENSMUSG00000014606	Slc25a11	29.243	27.3623	40.8845	1.49419	0.0267582
ENSMUSG00000014633	Cmc2	2.89297	2.63769	3.11495	1.18094	0.168321
ENSMUSG00000014668	Chfr	3.40155	3.16623	4.91544	1.55246	0.0973488
ENSMUSG00000014686	Ceacam16	0.0303247	0.0144566	0.689708	47.7087	0.0267582
ENSMUSG00000014704	Hoxa2	0.173106	0.177474	0.762659	4.29731	0.0267582
ENSMUSG00000014725	Adam28	0.0382394	0.0525001	0.0543197	1.03466	0.783037
ENSMUSG00000014748	Tex261	23.7133	20.1341	25.3779	1.26044	0.168321
ENSMUSG00000014763	Fam120b	5.09287	3.58342	9.16725	2.55824	0.0267582
ENSMUSG00000014767	Tbp	1.07083	0.91022	3.40174	3.73727	0.0267582
ENSMUSG00000014769	Psmb1	77.0365	67.1298	124.13	1.84911	0.0267582
ENSMUSG00000014771	Pdcd2	1.52775	1.22675	4.77751	3.89443	0.0267582
ENSMUSG00000014773	Dll1	2.68894	1.4265	5.45641	3.82504	0.0267582
ENSMUSG00000014776	Nol3	0.301077	0.236829	2.87435	12.1368	0.0267582
ENSMUSG00000014778	Fhod1	1.8908	1.82542	8.71738	4.77555	0.0267582
ENSMUSG00000014786	Slc9a5	0.0707039	0.0888698	0.486626	5.47572	0.0267582
ENSMUSG00000014791	Elmo3	5.06495	4.20437	19.1455	4.5537	0.0267582
ENSMUSG00000014837	4931428F04Rik	0.451581	0.385657	0.931795	2.41612	0.0267582
ENSMUSG00000014846	Tppp3	0.144323	0.193204	2.86594	14.8338	0.0267582
ENSMUSG00000014850	Msh3	1.27264	0.961714	0.651583	0.677522	0.0973488
ENSMUSG00000014852	Adamts13	1.06308	0.965259	0.961247	0.995844	0.783037
ENSMUSG00000014856	Tmem208	15.0724	14.4556	11.4659	0.793183	0.0267582
ENSMUSG00000014859	E2f4	7.65315	6.78657	18.7552	2.76357	0.0267582
ENSMUSG00000014867	Surf4	70.2125	63.3797	179.815	2.83711	0.0267582
ENSMUSG00000014873	Surf2	4.46189	3.89675	6.79151	1.74286	0.0267582
ENSMUSG00000014905	Dnajb9	23.2693	19.4016	152.77	7.87408	0.0267582
ENSMUSG00000014907	Naf1	1.19072	1.11035	3.37975	3.04385	0.0267582
ENSMUSG00000014932	Yes1	3.35335	2.68272	3.55852	1.32646	0.0973488
ENSMUSG00000014956	Ppp1cb	9.51355	8.0982	12.6161	1.55789	0.0267582
ENSMUSG00000014959	Gorasp2	16.7208	15.7649	54.6294	3.46526	0.0267582
ENSMUSG00000014980	Tsen15	1.12542	0.965377	1.6273	1.68566	0.0267582
ENSMUSG00000015002	Efr3a	4.32452	3.84535	3.11517	0.810114	0.0267582
ENSMUSG00000015013	Trappc2l	9.82982	9.99803	23.6806	2.36853	0.0267582
ENSMUSG00000015016	Acsf3	12.2365	8.87958	14.7356	1.65949	0.0267582
ENSMUSG00000015023	Ddx19a	8.10092	7.49997	11.8411	1.57882	0.0267582
ENSMUSG00000015027	Galns	2.4977	2.14915	9.11558	4.24148	0.0267582
ENSMUSG00000015053	Gata2	0.238089	0.244801	1.00532	4.10667	0.0267582
ENSMUSG00000015083	C8g	212.94	209.717	38.7313	0.184684	0.0267582
ENSMUSG00000015085	Entpd2	1.1262	0.833839	8.90032	10.6739	0.0267582
ENSMUSG00000015087	Rabl6	3.64889	2.90064	8.52605	2.93937	0.0267582
ENSMUSG00000015090	Ptgds	2.27244	10.0631	4.0686	0.404308	0.0973488
ENSMUSG00000015092	Edf1	66.4344	62.6907	79.6267	1.27015	0.0267582
ENSMUSG00000015093	Clic3	3.85641	1.9333	2.35088	1.21599	0.783037
ENSMUSG00000015094	Npdc1	0.892337	0.715107	13.237	18.5105	0.0267582
ENSMUSG00000015095	Fbxw5	10.966	9.30044	14.316	1.53928	0.0528358
ENSMUSG00000015112	Slc25a13	51.4303	43.5278	40.3651	0.927341	0.168321
ENSMUSG00000015120	Ube2i	6.26464	5.30011	25.1313	4.74166	0.0267582
ENSMUSG00000015126	Tsr3	7.00364	5.69204	25.8467	4.54085	0.0267582
ENSMUSG00000015127	Unkl	2.90575	1.8657	3.04572	1.63248	0.0528358
ENSMUSG00000015133	Lrrk1	1.30024	1.42076	3.70224	2.60582	0.0267582
ENSMUSG00000015134	Aldh1a3	0.141089	0.110121	4.6316	42.0591	0.0267582
ENSMUSG00000015143	Actn1	6.49972	5.24955	38.6439	7.36137	0.0267582
ENSMUSG00000015149	Sirt2	11.3271	10.4489	19.6431	1.87992	0.0267582
ENSMUSG00000015165	Hnrnpl	10.8429	10.5515	31.3784	2.97384	0.0267582
ENSMUSG00000015176	Nolc1	7.38605	6.30299	20.0852	3.18661	0.0267582
ENSMUSG00000015189	Casd1	6.21436	6.43083	2.68008	0.416755	0.0267582
ENSMUSG00000015202	Cnksr3	2.37164	1.95253	6.37164	3.26328	0.0267582
ENSMUSG00000015214	Mtmr1	4.52034	5.41964	3.46485	0.639314	0.0267582
ENSMUSG00000015217	Hmgb3	3.67496	2.80701	13.2678	4.72668	0.0267582
ENSMUSG00000015222	Map2	0.0442916	0.0502913	0.658057	13.0849	0.0267582
ENSMUSG00000015224	Cyp2j9	0.188911	1.47308	1.29825	0.881318	0.583973
ENSMUSG00000015243	Abca1	24.9732	23.328	40.5802	1.73955	0.0267582
ENSMUSG00000015247	Nipsnap3b	18.37	19.4095	24.1643	1.24497	0.0973488
ENSMUSG00000015289	Lage3	4.76456	4.10312	8.30693	2.02454	0.0267582
ENSMUSG00000015290	Ubl4a	8.7346	7.52639	15.2192	2.02212	0.0267582
ENSMUSG00000015291	Gdi1	9.09446	9.63522	23.145	2.40213	0.0267582
ENSMUSG00000015305	Sash1	8.08204	8.28011	27.945	3.37496	0.0267582
ENSMUSG00000015312	Gadd45b	3.05805	2.16842	1.86014	0.857833	0.411203
ENSMUSG00000015314	Slamf6	0.0342221	0.0387325	0.0858131	2.21553	0.0528358
ENSMUSG00000015316	Slamf1	0.0878323	0.0685843	0.174055	2.53783	0.0528358
ENSMUSG00000015335	Zdhhc12	5.70004	4.71782	20.5819	4.36259	0.0267582
ENSMUSG00000015337	Endog	34.2341	19.1419	67.6229	3.53271	0.0267582
ENSMUSG00000015340	Cybb	4.87085	4.95559	18.212	3.67504	0.0267582
ENSMUSG00000015341	Golga7	26.2944	19.5245	36.319	1.86017	0.0267582
ENSMUSG00000015342	Xk	0.974143	0.836036	1.45571	1.7412	0.0267582
ENSMUSG00000015354	Pcolce2	0.507508	0.45945	1.05893	2.30478	0.0267582
ENSMUSG00000015355	Cd48	2.51412	2.27168	8.31122	3.65863	0.0267582
ENSMUSG00000015357	Clpx	75.513	66.5902	108.194	1.62478	0.0267582
ENSMUSG00000015363	Trabd	13.4921	12.2846	26.5372	2.1602	0.0267582
ENSMUSG00000015377	Dennd6b	1.15431	0.858999	1.70105	1.98027	0.0973488
ENSMUSG00000015396	Cd83	1.03702	0.737915	6.54945	8.87561	0.0267582
ENSMUSG00000015405	Ace2	0.0786169	0.0998883	0.244804	2.45078	0.0267582
ENSMUSG00000015437	Gzmb	0.294572	0.458365	4.47236	9.75719	0.0267582
ENSMUSG00000015452	Ager	0.12149	0.164646	1.42786	8.6723	0.0267582
ENSMUSG00000015461	Atf6b	6.84085	5.79492	14.5217	2.50593	0.0267582
ENSMUSG00000015467	Egfl8	0.18433	0.228225	0.203513	0.891721	0.411203
ENSMUSG00000015468	Notch4	0.839872	0.796995	1.08947	1.36697	0.168321
ENSMUSG00000015474	Ppt2	9.94981	8.58041	22.8303	2.66074	0.0267582
ENSMUSG00000015476	Prrt1	0.132336	0.125833	0.245678	1.95241	0.0528358
ENSMUSG00000015478	Rnf5	23.7911	21.5171	12.5371	0.582656	0.0267582
ENSMUSG00000015488	Cacfd1	6.48457	5.86124	9.05177	1.54434	0.0267582
ENSMUSG00000015501	Hivep2	0.924288	0.842019	1.86122	2.21042	0.0267582
ENSMUSG00000015522	Arnt	4.36851	4.61805	14.3649	3.1106	0.0267582
ENSMUSG00000015536	Mocs2	10.3965	9.3941	5.60552	0.596706	0.0267582
ENSMUSG00000015542	Nat9	7.83468	6.92757	13.3435	1.92615	0.0267582
ENSMUSG00000015568	Lpl	29.0392	2.16908	22.3117	10.2862	0.0267582
ENSMUSG00000015575	Atp6v0e	9.51537	7.77821	27.4375	3.52748	0.0267582
ENSMUSG00000015597	Zfp318	3.70493	3.4068	4.26595	1.25219	0.0973488
ENSMUSG00000015599	Ttbk1	0.0364167	0.0188727	0.0835092	4.42486	0.0267582
ENSMUSG00000015605	Srf	2.82	2.5512	9.71105	3.80646	0.0267582
ENSMUSG00000015627	Gata5	0.0307304	0.0355072	0.0418339	1.17818	0.783037
ENSMUSG00000015647	Lama5	0.337572	0.305354	6.89201	22.5706	0.0267582
ENSMUSG00000015653	Steap2	0.600991	0.731693	1.93286	2.64163	0.0267582
ENSMUSG00000015656	Hspa8	143.686	159.61	285.563	1.78913	0.0267582
ENSMUSG00000015659	Serac1	0.705821	0.487554	1.11222	2.28123	0.0267582
ENSMUSG00000015668	Pdzd11	4.66564	4.18046	9.55014	2.28447	0.0267582
ENSMUSG00000015671	Psma2	48.6538	41.1852	127.963	3.10701	0.0267582
ENSMUSG00000015672	Mrpl32	13.8065	12.4022	31.1008	2.50768	0.0267582
ENSMUSG00000015697	Setdb1	4.26684	3.04841	9.02427	2.96032	0.0267582
ENSMUSG00000015702	Anxa9	0.257976	0.199732	0.490895	2.45777	0.0267582
ENSMUSG00000015711	Prune	6.4553	3.95971	78.9793	19.9457	0.0267582
ENSMUSG00000015714	Cers2	68.4277	68.2068	57.9631	0.849815	0.168321
ENSMUSG00000015733	Capza2	12.1865	11.2873	19.7081	1.74604	0.0267582
ENSMUSG00000015745	Plekho1	2.60524	2.55864	17.8296	6.9684	0.0267582
ENSMUSG00000015747	Vps45	1.53879	1.24761	2.38414	1.91097	0.0267582
ENSMUSG00000015748	Prpf3	1.57477	1.42775	5.46497	3.82769	0.0267582
ENSMUSG00000015749	Anp32e	5.5251	5.06561	6.21513	1.22692	0.0973488
ENSMUSG00000015750	Aph1a	16.9209	14.8332	16.3349	1.10124	0.270201
ENSMUSG00000015755	Tab2	12.076	12.9787	20.3993	1.57176	0.0267582
ENSMUSG00000015757	Ppil4	2.4302	2.2727	5.87596	2.58545	0.0267582
ENSMUSG00000015759	Cnih1	26.2536	26.5219	14.9879	0.565113	0.0267582
ENSMUSG00000015766	Eps8	0.183348	0.137373	2.06422	15.0264	0.0267582
ENSMUSG00000015776	Med22	8.02578	7.11733	9.94039	1.39664	0.0973488
ENSMUSG00000015790	Surf1	14.4615	13.5129	21.1244	1.56328	0.0267582
ENSMUSG00000015804	Med28	3.09462	2.13328	11.0109	5.16148	0.0267582
ENSMUSG00000015806	Qdpr	106.921	125.989	77.2794	0.61338	0.0267582
ENSMUSG00000015837	Sqstm1	104.708	70.0157	401.22	5.73043	0.0267582
ENSMUSG00000015839	Nfe2l2	19.1205	12.8411	47.6499	3.71074	0.0267582
ENSMUSG00000015843	Rxrg	1.63023	1.70198	1.763	1.03585	0.583973
ENSMUSG00000015846	Rxra	75.4418	65.1036	46.2492	0.710395	0.0528358
ENSMUSG00000015850	Adamtsl4	0.971777	0.964398	7.94409	8.23736	0.0267582
ENSMUSG00000015854	Cd5l	67.6831	77.4716	233.13	3.00923	0.0267582
ENSMUSG00000015869	Prpsap1	16.2591	12.9469	22.6036	1.74587	0.0267582
ENSMUSG00000015879	Fam184b	0.0126728	0.0115331	0.0407606	3.53423	0.0267582
ENSMUSG00000015880	Ncapg	0.0792398	0.0866122	0.427462	4.93536	0.0267582
ENSMUSG00000015882	Lcorl	0.566881	0.537858	0.792996	1.47436	0.0267582
ENSMUSG00000015889	Lta4h	14.5531	11.6697	27.1085	2.32298	0.0267582
ENSMUSG00000015890	Amdhd1	59.5921	48.4045	74.4719	1.53853	0.0267582
ENSMUSG00000015932	Dstn	81.7425	73.1115	105.283	1.44003	0.0267582
ENSMUSG00000015937	H2afy	6.7026	6.21251	11.1077	1.78795	0.0267582
ENSMUSG00000015942	Gtf2ird2	1.16607	1.04191	2.02626	1.94476	0.0267582
ENSMUSG00000015943	Bola1	7.9273	7.21783	14.4108	1.99655	0.0267582
ENSMUSG00000015944	Gatsl2	0.377347	0.370776	1.41234	3.80913	0.0267582
ENSMUSG00000015947	Fcgr1	1.91248	2.10635	15.6887	7.4483	0.0267582
ENSMUSG00000015950	Ncf1	1.76853	1.71961	6.40805	3.72646	0.0267582
ENSMUSG00000015961	Adss	10.6897	7.73158	29.0389	3.75588	0.0267582
ENSMUSG00000015966	Il17rb	1.59719	2.17243	4.64295	2.13722	0.0267582
ENSMUSG00000015968	Cacna1d	0.311151	0.213131	0.894474	4.19682	0.0267582
ENSMUSG00000015970	Chdh	25.747	24.2985	29.151	1.1997	0.583973
ENSMUSG00000015971	Actr8	9.06806	7.93182	19.034	2.39971	0.0267582
ENSMUSG00000015980	Lrrc27	0.109444	0.0964919	0.516827	5.35617	0.0267582
ENSMUSG00000015981	Stk32c	0.0519701	0.0713873	5.36568	75.163	0.0267582
ENSMUSG00000015994	Fnta	12.5799	11.4484	12.0373	1.05143	0.583973
ENSMUSG00000016018	Skiv2l2	6.66353	5.47515	16.055	2.93234	0.0267582
ENSMUSG00000016024	Lbp	27.5098	33.1837	46.5369	1.4024	0.0267582
ENSMUSG00000016028	Celsr1	1.98237	1.73452	4.34282	2.50376	0.0267582
ENSMUSG00000016087	Fli1	0.888063	0.88683	3.28328	3.70226	0.0267582
ENSMUSG00000016128	Stard13	2.54189	2.1657	3.33249	1.53876	0.0528358
ENSMUSG00000016181	Diexf	1.36872	1.18529	2.25438	1.90196	0.0267582
ENSMUSG00000016194	Hsd11b1	138.862	139.121	46.2038	0.332111	0.0267582
ENSMUSG00000016206	H2-M3	1.61958	1.97859	27.1043	13.6988	0.0267582
ENSMUSG00000016239	Lonrf3	1.93695	2.00573	1.88391	0.939265	0.783037
ENSMUSG00000016252	Atp5e	52.4313	44.9853	25.3042	0.562499	0.0267582
ENSMUSG00000016253	Nelfcd	8.89096	7.31632	12.3452	1.68736	0.0267582
ENSMUSG00000016255	Tubb1	0.0264207	0.0491577	0.485785	9.88218	0.0267582
ENSMUSG00000016256	Ctsz	147.976	125.119	420.952	3.36442	0.0267582
ENSMUSG00000016257	Slmo2	15.8245	14.4172	35.9736	2.49519	0.0267582
ENSMUSG00000016262	Sertad4	0.0241962	0.0462874	0.156153	3.37355	0.0267582
ENSMUSG00000016308	Ube2a	8.19544	7.58449	14.1821	1.86988	0.0267582
ENSMUSG00000016319	Slc25a5	335.02	263.433	355.317	1.34879	0.0267582
ENSMUSG00000016344	Ppdpf	26.2464	23.1852	22.2669	0.96039	0.783037
ENSMUSG00000016356	Col20a1	0.30467	0.287273	0.193211	0.67257	0.411203
ENSMUSG00000016382	Pls3	14.7928	16.8184	13.4814	0.801588	0.0528358
ENSMUSG00000016409	Nkap	1.82209	1.73041	3.58947	2.07435	0.0267582
ENSMUSG00000016427	Ndufa1	129.286	105.826	64.6708	0.611107	0.0267582
ENSMUSG00000016458	Wt1	0.0254258	0.0175474	0.164665	9.38399	0.0267582
ENSMUSG00000016477	E2f3	1.50177	1.42204	4.80246	3.37717	0.0267582
ENSMUSG00000016481	Cr1l	3.6463	3.47369	5.9105	1.70151	0.0267582
ENSMUSG00000016487	Ppfibp1	2.24912	2.2139	18.2471	8.24208	0.0267582
ENSMUSG00000016493	Cd46	0.356178	0.273997	0.269153	0.982319	0.783037
ENSMUSG00000016494	Cd34	0.407479	0.490065	1.7819	3.63606	0.0267582
ENSMUSG00000016495	Plgrkt	1.05474	0.896603	7.92091	8.83435	0.0267582
ENSMUSG00000016496	Cd274	0.64065	0.666725	14.1733	21.2582	0.0267582
ENSMUSG00000016503	Gtf3a	2.78181	1.90947	2.79212	1.46225	0.0267582
ENSMUSG00000016510	Mtif3	4.16219	3.77674	3.74313	0.991099	0.783037
ENSMUSG00000016520	Lnx2	5.97886	5.63606	53.8393	9.55265	0.0267582
ENSMUSG00000016526	Dyrk3	0.559859	0.170133	34.8233	204.682	0.0267582
ENSMUSG00000016528	Mapkapk2	21.7633	28.8567	50.9831	1.76677	0.0267582
ENSMUSG00000016534	Lamp2	71.0046	72.7947	54.9286	0.754569	0.0267582
ENSMUSG00000016541	Atxn10	21.7208	16.1263	128.778	7.98554	0.0267582
ENSMUSG00000016552	Foxred2	0.0281327	0.0238468	0.35303	14.804	0.0267582
ENSMUSG00000016554	Eif3d	32.108	29.3098	127.379	4.34595	0.0267582
ENSMUSG00000016559	H3f3b	39.7906	36.7755	162.105	4.40796	0.0267582
ENSMUSG00000016619	Nup50	6.97971	6.35929	28.9455	4.55169	0.0267582
ENSMUSG00000016624	Phf21b	0.152544	0.196999	1.56066	7.92217	0.0267582
ENSMUSG00000016637	Ift27	5.53464	5.32527	15.9904	3.00274	0.0267582
ENSMUSG00000016664	Pacsin2	11.5432	9.61362	32.2607	3.35572	0.0267582
ENSMUSG00000016756	Cmah	3.28668	8.96938	1.76486	0.196765	0.0267582
ENSMUSG00000016757	Ttll12	2.34945	1.81059	5.59974	3.09277	0.0267582
ENSMUSG00000016758	Bik	3.328	1.12397	14.5715	12.9644	0.0267582
ENSMUSG00000016763	Scube1	0.100696	0.0340658	3.76484	110.517	0.0267582
ENSMUSG00000016831	Tox4	5.76496	4.9392	18.9399	3.83462	0.0267582
ENSMUSG00000016833	Mrps18c	11.7781	10.902	27.5464	2.52672	0.0267582
ENSMUSG00000016918	Sulf1	0.0558075	0.0591967	0.0919281	1.55293	0.0528358
ENSMUSG00000016921	Srsf6	19.9538	20.3926	21.7293	1.06555	1
ENSMUSG00000016933	Plcg1	4.86288	5.69672	10.1184	1.77617	0.0267582
ENSMUSG00000016940	Kctd2	6.96106	5.97201	5.64762	0.945681	0.583973
ENSMUSG00000016942	Tmprss6	131.04	104.526	18.0417	0.172605	0.0267582
ENSMUSG00000016946	Kctd5	1.41386	1.31291	10.7995	8.22561	0.0267582
ENSMUSG00000016984	Etaa1	1.48163	1.22455	4.64199	3.79077	0.0267582
ENSMUSG00000017002	Slpi	0.82257	0.834366	19.8292	23.7656	0.0267582
ENSMUSG00000017009	Sdc4	147.642	125.201	363.662	2.90464	0.0267582
ENSMUSG00000017057	Il13ra1	11.7146	10.2421	17.1483	1.67429	0.0267582
ENSMUSG00000017119	Nbr1	34.4221	26.9773	39.405	1.46067	0.0267582
ENSMUSG00000017132	Cyth1	10.0463	8.62845	23.6535	2.74134	0.0267582
ENSMUSG00000017144	Rnd3	3.02012	4.17765	15.281	3.65781	0.0267582
ENSMUSG00000017146	Brca1	0.558813	0.381922	5.50913	14.4247	0.0267582
ENSMUSG00000017167	Cntnap1	0.494313	0.299101	0.207772	0.694657	0.270201
ENSMUSG00000017176	Nt5c3b	0.514025	0.418307	5.082	12.149	0.0267582
ENSMUSG00000017188	Coa3	27.473	22.939	47.1228	2.05426	0.0267582
ENSMUSG00000017210	Med24	2.76212	2.12508	11.8284	5.56609	0.0267582
ENSMUSG00000017221	Psmd3	15.5877	11.5741	31.9409	2.75968	0.0267582
ENSMUSG00000017264	Exosc10	5.77397	4.83906	12.8307	2.65149	0.0267582
ENSMUSG00000017286	Glod4	5.32203	5.11591	7.84509	1.53347	0.0267582
ENSMUSG00000017288	Vps53	5.01122	4.30115	13.8389	3.21748	0.0267582
ENSMUSG00000017291	Taok1	4.25429	3.73844	6.66195	1.78201	0.0267582
ENSMUSG00000017299	Dnttip1	4.07066	3.34965	30.5128	9.10925	0.0267582
ENSMUSG00000017307	Acot8	8.68308	5.75335	11.1479	1.93763	0.0267582
ENSMUSG00000017309	Cd300lg	8.13295	8.89233	4.20987	0.473427	0.0267582
ENSMUSG00000017314	Mpp2	0.0847815	0.0872927	1.26045	14.4393	0.0267582
ENSMUSG00000017344	Vtn	848.663	863.911	230.46	0.266764	0.0267582
ENSMUSG00000017376	Nlk	1.86884	1.65807	3.15769	1.90443	0.0267582
ENSMUSG00000017386	Traf4	10.3813	9.05634	19.3471	2.13631	0.0267582
ENSMUSG00000017390	Aldoc	0.846395	3.57882	4.5552	1.27282	0.583973
ENSMUSG00000017404	Rpl19	83.5455	79.4188	160.768	2.02431	0.0267582
ENSMUSG00000017405	Nek8	0.91261	0.586999	2.44001	4.15676	0.0267582
ENSMUSG00000017412	Cacnb4	0.147999	0.140562	0.123992	0.882117	0.270201
ENSMUSG00000017417	Plxdc1	0.102885	0.140116	0.140388	1.00194	1
ENSMUSG00000017418	Arl5b	2.84646	3.05623	5.64032	1.84551	0.0267582
ENSMUSG00000017421	Zfp207	9.32552	7.74856	23.3243	3.01014	0.0267582
ENSMUSG00000017428	Psmd11	13.4732	10.0318	22.5684	2.24968	0.0267582
ENSMUSG00000017446	C1qtnf1	5.78664	6.88844	27.3951	3.97697	0.0267582
ENSMUSG00000017453	Pipox	109.307	84.6897	37.1211	0.438319	0.0267582
ENSMUSG00000017466	Timp2	2.49254	2.30823	6.83911	2.96292	0.0267582
ENSMUSG00000017478	Zc3h18	6.0056	5.36826	10.1481	1.8904	0.0267582
ENSMUSG00000017485	Top2b	7.04686	6.50369	13.1729	2.02544	0.0267582
ENSMUSG00000017491	Rarb	0.869483	1.11564	2.29718	2.05908	0.0267582
ENSMUSG00000017493	Igfbp4	279.586	267.757	68.2685	0.254964	0.0267582
ENSMUSG00000017499	Cdc6	0.0355581	0.0462498	0.219778	4.75198	0.0267582
ENSMUSG00000017548	Suz12	4.76947	4.35533	8.65293	1.98675	0.0267582
ENSMUSG00000017550	Atad5	0.185166	0.231808	1.07122	4.62114	0.0267582
ENSMUSG00000017561	Crlf3	2.18772	2.36857	7.30101	3.08245	0.0267582
ENSMUSG00000017607	Tns4	0.132987	0.127947	0.189556	1.48152	0.0973488
ENSMUSG00000017615	Tnfaip1	10.0021	8.98018	32.4951	3.61853	0.0267582
ENSMUSG00000017631	Abr	0.715928	0.678755	23.6661	34.8669	0.0267582
ENSMUSG00000017639	Rab11fip4	2.25613	1.36139	12.0717	8.86718	0.0267582
ENSMUSG00000017652	Cd40	0.218001	0.215902	2.25933	10.4646	0.0267582
ENSMUSG00000017664	Slc35c2	6.57486	5.63863	7.26233	1.28796	0.0528358
ENSMUSG00000017667	Zfp334	0.283922	0.266476	2.18331	8.19325	0.0267582
ENSMUSG00000017670	Elmo2	1.96833	1.515	7.5241	4.9664	0.0267582
ENSMUSG00000017677	Wsb1	9.08616	8.4287	17.545	2.08158	0.0528358
ENSMUSG00000017679	Ttpal	3.29116	3.36188	7.70342	2.29141	0.0267582
ENSMUSG00000017686	Rhot1	5.64977	5.03946	9.61898	1.90873	0.0267582
ENSMUSG00000017692	Rhbdl3	0.0493257	0.0380812	0.0802526	2.10741	0.0973488
ENSMUSG00000017697	Ada	1.37169	1.11891	7.43875	6.64821	0.0267582
ENSMUSG00000017707	Serinc3	109.434	99.6276	310.097	3.11256	0.0267582
ENSMUSG00000017713	Tha1	2.17945	1.54057	1.73458	1.12593	0.583973
ENSMUSG00000017715	Pgs1	2.03574	1.89652	9.85601	5.1969	0.0267582
ENSMUSG00000017716	Birc5	0.773472	0.260658	0.810662	3.11005	0.0267582
ENSMUSG00000017718	Afmid	67.627	50.9756	5.33979	0.104752	0.0267582
ENSMUSG00000017721	Pigt	10.5292	8.52276	12.5165	1.4686	0.0528358
ENSMUSG00000017723	Wfdc2	0.558642	2.50229	1.95448	0.781077	0.270201
ENSMUSG00000017734	Dbndd2	0.379055	0.32035	0.70588	2.20347	0.0267582
ENSMUSG00000017737	Mmp9	0.10275	0.104549	1.41914	13.574	0.0267582
ENSMUSG00000017740	Slc12a5	0.181715	0.186856	0.575218	3.0784	0.0267582
ENSMUSG00000017747	Ghdc	6.42071	4.76795	6.88528	1.44408	0.0267582
ENSMUSG00000017754	Pltp	19.8811	24.0132	43.5504	1.8136	0.168321
ENSMUSG00000017756	Slc12a7	19.444	16.0432	20.6926	1.28981	0.411203
ENSMUSG00000017760	Ctsa	32.1778	29.0556	55.9333	1.92504	0.0267582
ENSMUSG00000017764	Zswim1	1.28361	1.14304	6.34162	5.54803	0.0267582
ENSMUSG00000017765	Slc12a4	6.42336	6.23059	17.221	2.76395	0.0267582
ENSMUSG00000017774	Myo1c	7.56035	7.42027	35.2975	4.7569	0.0267582
ENSMUSG00000017776	Crk	18.2578	15.497	26.9523	1.7392	0.0267582
ENSMUSG00000017778	Cox7c	72.4562	63.8132	81.0462	1.27005	0.0267582
ENSMUSG00000017781	Pitpna	11.0887	10.2051	31.9725	3.13298	0.0267582
ENSMUSG00000017801	Mlx	12.5997	12.6152	25.1348	1.99242	0.0267582
ENSMUSG00000017802	Fam134c	22.015	18.6339	29.7251	1.59522	0.0267582
ENSMUSG00000017830	Dhx58	2.27923	2.04859	32.4645	15.8472	0.0267582
ENSMUSG00000017831	Rab5a	18.3519	16.8718	44.2388	2.62206	0.0267582
ENSMUSG00000017837	Nkiras2	5.16367	3.95747	22.0211	5.56443	0.0267582
ENSMUSG00000017843	Ppp2r5c	8.99294	7.36272	10.8115	1.46842	0.0267582
ENSMUSG00000017858	Ift52	6.90312	5.8844	10.638	1.80783	0.0267582
ENSMUSG00000017861	Mybl2	0.0906637	0.101548	1.21823	11.9966	0.0267582
ENSMUSG00000017868	Sgk2	15.9674	11.9959	53.7348	4.47943	0.0267582
ENSMUSG00000017929	B4galt5	10.277	7.2307	19.6174	2.71307	0.0267582
ENSMUSG00000017950	Hnf4a	158.69	170.572	179.959	1.05503	1
ENSMUSG00000017969	Ptgis	0.460026	0.611045	1.30368	2.13352	0.0528358
ENSMUSG00000017978	Cadps2	1.417	1.76059	1.20662	0.685351	0.0267582
ENSMUSG00000017999	Ddx27	4.56017	4.14734	18.5729	4.47828	0.0267582
ENSMUSG00000018001	Cyth3	0.626689	0.616962	7.82701	12.6864	0.0267582
ENSMUSG00000018008	Cyth4	2.55121	2.22103	15.1721	6.83113	0.0267582
ENSMUSG00000018012	Rac3	0.839937	0.697959	1.58784	2.27497	0.0267582
ENSMUSG00000018040	Rrp7a	5.08451	4.33963	16.5086	3.80414	0.0267582
ENSMUSG00000018042	Cyb5r3	74.626	91.2232	63.191	0.692708	0.168321
ENSMUSG00000018068	Ints2	0.490207	0.429775	1.40177	3.26164	0.0267582
ENSMUSG00000018076	Med13l	1.27139	1.24579	2.75182	2.2089	0.0267582
ENSMUSG00000018102	Hist1h2bc	100.34	75.2499	83.9021	1.11498	0.270201
ENSMUSG00000018143	Mafk	4.1359	2.92233	41.4048	14.1684	0.0267582
ENSMUSG00000018160	Med1	3.39423	2.96798	6.3494	2.1393	0.0267582
ENSMUSG00000018166	Erbb3	30.508	23.3721	63.4876	2.71638	0.0267582
ENSMUSG00000018167	Stard3	4.6741	3.90995	11.5832	2.96248	0.0267582
ENSMUSG00000018168	Ikzf3	0.0570084	0.053547	0.0748036	1.39697	0.583973
ENSMUSG00000018169	Mfng	0.661259	0.658425	1.98639	3.01688	0.0267582
ENSMUSG00000018171	Vmp1	28.179	24.3105	62.4065	2.56705	0.0267582
ENSMUSG00000018189	Uchl5	5.53143	4.60512	7.29199	1.58345	0.0267582
ENSMUSG00000018196	Glrx2	2.307	2.04833	2.5208	1.23066	0.168321
ENSMUSG00000018199	Trove2	0.825425	0.55289	1.55294	2.80877	0.0267582
ENSMUSG00000018209	Stk4	4.15188	3.63478	7.16602	1.97152	0.0267582
ENSMUSG00000018211	Wfdc15b	0.258876	0.152506	0.343785	2.25424	0.270201
ENSMUSG00000018217	Pmp22	1.48063	1.62356	4.20188	2.58808	0.0267582
ENSMUSG00000018238	Gdf9	0.323748	0.263437	0.099147	0.376359	0.0267582
ENSMUSG00000018239	Zcchc10	1.31601	1.2267	33.9368	27.665	0.0267582
ENSMUSG00000018286	Psmb6	38.0715	34.2528	80.6612	2.35488	0.0267582
ENSMUSG00000018287	Spag7	12.0601	10.4161	31.6455	3.03814	0.0267582
ENSMUSG00000018293	Pfn1	45.8509	38.9739	136.58	3.5044	0.0267582
ENSMUSG00000018322	Tomm34	3.21023	2.63825	9.93578	3.76604	0.0267582
ENSMUSG00000018326	Ywhab	28.786	26.192	31.4541	1.20091	0.0267582
ENSMUSG00000018334	Ksr1	0.416408	0.465422	1.51548	3.25613	0.0267582
ENSMUSG00000018339	Gpx3	3.82007	3.07073	102.759	33.4641	0.0267582
ENSMUSG00000018340	Anxa6	63.232	48.8484	148.99	3.05005	0.0267582
ENSMUSG00000018341	Il12rb2	0.0279763	0.0434665	0.0862764	1.98489	0.168321
ENSMUSG00000018347	Zkscan6	1.60721	1.28557	6.37946	4.96236	0.0267582
ENSMUSG00000018362	Kpna2	3.90004	4.44269	11.3638	2.55787	0.0267582
ENSMUSG00000018363	Smurf2	9.23015	8.4962	7.09031	0.834527	0.0973488
ENSMUSG00000018372	Cep95	1.49665	1.04641	1.90342	1.81899	0.0267582
ENSMUSG00000018377	Vezf1	3.69458	3.08212	9.26867	3.00724	0.0267582
ENSMUSG00000018378	Cuedc1	0.362706	0.343926	1.36417	3.96648	0.0267582
ENSMUSG00000018379	Srsf1	14.2287	12.4719	14.753	1.1829	0.583973
ENSMUSG00000018381	Abi3	1.22288	0.90012	1.47354	1.63705	0.270201
ENSMUSG00000018387	Shroom1	9.64617	7.59192	27.1738	3.5793	0.0267582
ENSMUSG00000018395	Kif3a	0.821071	0.750993	5.93491	7.90276	0.0267582
ENSMUSG00000018398	42986	0.793333	0.841727	3.10863	3.69316	0.0267582
ENSMUSG00000018401	Mtmr4	10.6948	9.96579	15.8956	1.59502	0.0267582
ENSMUSG00000018405	Mrm1	1.16933	0.89793	2.04774	2.28051	0.0267582
ENSMUSG00000018411	Mapt	0.563465	0.532329	0.285688	0.536677	0.0528358
ENSMUSG00000018412	Kansl1	4.91344	4.49969	19.8938	4.42115	0.0267582
ENSMUSG00000018415	Gid4	6.9232	6.26792	5.25252	0.838001	0.168321
ENSMUSG00000018417	Myo1b	20.5704	21.674	18.2199	0.840631	0.0973488
ENSMUSG00000018425	Dhx40	9.75089	8.05661	39.1664	4.86141	0.0267582
ENSMUSG00000018427	Ypel2	6.22358	4.43699	11.3358	2.55485	0.0267582
ENSMUSG00000018428	Akap1	28.2759	26.3614	21.1578	0.802607	0.270201
ENSMUSG00000018433	Nol11	2.28914	2.04059	5.91535	2.89884	0.0267582
ENSMUSG00000018442	Derl2	7.11184	7.16599	13.1993	1.84194	0.0267582
ENSMUSG00000018446	C1qbp	19.6023	17.1711	24.6816	1.43739	0.0267582
ENSMUSG00000018449	Rpain	2.65527	3.10641	16.3531	5.26432	0.0267582
ENSMUSG00000018459	Slc13a3	4.84999	4.80615	17.5283	3.64705	0.0267582
ENSMUSG00000018470	Kcnab3	0.0797917	0.106051	0.395785	3.73203	0.0267582
ENSMUSG00000018474	Chd3	16.6704	13.249	9.39972	0.709464	0.168321
ENSMUSG00000018476	Kdm6b	3.54402	3.25257	11.1875	3.43958	0.0267582
ENSMUSG00000018481	Appbp2	3.81836	3.54995	17.4182	4.90661	0.0267582
ENSMUSG00000018486	Wnt9b	0.295705	0.292092	0.687987	2.35538	0.0267582
ENSMUSG00000018501	Ncor1	9.89409	8.62717	8.54609	0.990601	0.783037
ENSMUSG00000018507	Trpv2	0.488054	0.450412	4.9095	10.9	0.0267582
ENSMUSG00000018509	Cenpv	6.12403	4.1254	8.85629	2.14677	0.0267582
ENSMUSG00000018537	Pcgf2	1.03219	1.02937	9.72414	9.44667	0.0267582
ENSMUSG00000018541	Cwc25	2.01154	2.09694	8.84382	4.21748	0.0267582
ENSMUSG00000018547	Pip4k2b	4.2411	4.36265	4.46226	1.02283	0.783037
ENSMUSG00000018548	Trim37	2.05205	1.52225	1.26928	0.833818	0.168321
ENSMUSG00000018559	Ctdnep1	12.6759	10.2392	28.9263	2.82506	0.0267582
ENSMUSG00000018565	Elp5	6.61074	5.9161	31.4223	5.31132	0.0267582
ENSMUSG00000018566	Slc2a4	0.371419	0.450817	2.19457	4.86799	0.0528358
ENSMUSG00000018567	Gabarap	85.7036	78.6107	129.787	1.65101	0.0267582
ENSMUSG00000018569	Cldn7	0.1192	0.107993	6.21841	57.5815	0.0267582
ENSMUSG00000018572	Phf23	5.80203	5.16613	25.971	5.02717	0.0267582
ENSMUSG00000018574	Acadvl	124.13	106.825	104.852	0.981534	0.783037
ENSMUSG00000018581	Dnah11	0.00514765	0.00574108	0.0296962	5.17258	0.0267582
ENSMUSG00000018583	G3bp1	7.61461	6.14751	9.84691	1.60177	0.0267582
ENSMUSG00000018585	Atox1	113.642	98.5263	248.868	2.5259	0.0267582
ENSMUSG00000018593	Sparc	14.9713	18.4347	68.9337	3.73933	0.0267582
ENSMUSG00000018599	Mief2	6.66934	5.81811	15.9896	2.74825	0.0267582
ENSMUSG00000018604	Tbx3	2.51793	2.57284	0.436641	0.169712	0.0267582
ENSMUSG00000018623	Mmp7	0.216466	0.223715	11.9587	53.4552	0.0267582
ENSMUSG00000018648	Dusp14	0.704928	0.714178	9.78004	13.6941	0.0267582
ENSMUSG00000018651	Tada2a	1.3833	0.987685	4.00319	4.05311	0.0267582
ENSMUSG00000018654	Ikzf1	0.617534	0.718482	3.07359	4.27789	0.0267582
ENSMUSG00000018659	Pnpo	33.445	29.0794	25.9654	0.892916	0.0973488
ENSMUSG00000018661	Cog1	3.81992	3.25355	13.8976	4.27151	0.0267582
ENSMUSG00000018666	Cbx1	4.57825	4.07867	5.34213	1.30977	0.168321
ENSMUSG00000018669	Cdk5rap3	11.0775	10.2485	19.4681	1.8996	0.0267582
ENSMUSG00000018672	Copz2	5.65981	5.63939	4.85327	0.860603	0.411203
ENSMUSG00000018677	Slc25a39	149.38	134.097	88.9062	0.663	0.0267582
ENSMUSG00000018678	Sp2	1.37402	1.17645	9.28822	7.89516	0.0267582
ENSMUSG00000018697	Aatf	3.14723	2.90324	19.1343	6.59069	0.0267582
ENSMUSG00000018707	Dync1h1	13.0252	11.2052	15.2232	1.35859	0.0973488
ENSMUSG00000018727	Cpsf4l	2.10191	1.58555	1.5877	1.00136	0.783037
ENSMUSG00000018733	Pex12	3.96908	3.61193	5.93687	1.64368	0.0267582
ENSMUSG00000018736	Ndel1	9.20634	8.50237	56.6734	6.66561	0.0267582
ENSMUSG00000018740	Slc25a35	0.572523	0.414954	1.79726	4.33122	0.0267582
ENSMUSG00000018750	Zbtb4	1.93538	1.84356	6.23592	3.38255	0.0267582
ENSMUSG00000018752	Tnfsfm13	1.2256	1.217	4.98636	4.09725	0.0267582
ENSMUSG00000018761	Mpdu1	18.1156	14.636	59.4369	4.06102	0.0267582
ENSMUSG00000018765	Fxr2	9.55188	8.72562	35.6556	4.0863	0.0267582
ENSMUSG00000018770	Atp5g3	148.039	137.086	210.661	1.53671	0.0267582
ENSMUSG00000018774	Cd68	12.5983	11.37	250.863	22.0636	0.0267582
ENSMUSG00000018796	Acsl1	124.372	102.806	21.5053	0.209183	0.0267582
ENSMUSG00000018800	Abca5	0.775178	0.646081	1.19464	1.84906	0.0267582
ENSMUSG00000018809	Smyd4	0.50961	0.486221	5.5358	11.3854	0.0267582
ENSMUSG00000018819	Lsp1	0.357023	0.404797	3.52921	8.71848	0.0267582
ENSMUSG00000018820	Zfyve27	2.49741	2.06526	5.7022	2.76101	0.0267582
ENSMUSG00000018821	Avpi1	18.0522	14.3294	78.0553	5.44721	0.0267582
ENSMUSG00000018830	Myh11	0.231446	0.331652	0.290887	0.877086	0.411203
ENSMUSG00000018841	Rad51d	3.39842	2.74697	7.46528	2.71764	0.0267582
ENSMUSG00000018844	Fndc8	0.0344203	0.0401786	0.192839	4.79955	0.0267582
ENSMUSG00000018845	Unc45b	0.552999	0.533066	1.25001	2.34494	0.0267582
ENSMUSG00000018846	Pank3	15.2876	13.5857	5.48371	0.403638	0.0267582
ENSMUSG00000018848	Rars	7.3044	6.93535	37.626	5.42525	0.0267582
ENSMUSG00000018849	Wwc1	12.7285	8.50406	11.7928	1.38673	0.270201
ENSMUSG00000018858	Ict1	5.04241	4.38767	6.82199	1.55481	0.0267582
ENSMUSG00000018861	Fdxr	4.95101	4.09334	6.93022	1.69305	0.0973488
ENSMUSG00000018882	Mrpl45	7.87493	6.10689	26.7456	4.37958	0.0267582
ENSMUSG00000018899	Irf1	7.97719	6.73819	23.2014	3.44327	0.0267582
ENSMUSG00000018900	Slc22a5	19.778	19.8085	14.7909	0.746693	0.583973
ENSMUSG00000018906	P4ha2	1.06954	1.24837	3.23849	2.59418	0.0267582
ENSMUSG00000018909	Arrb1	1.98621	2.1245	5.97218	2.8111	0.0267582
ENSMUSG00000018920	Cxcl16	3.57877	3.39462	17.1668	5.05705	0.0267582
ENSMUSG00000018921	Pelp1	2.96007	2.60203	14.1088	5.42223	0.0267582
ENSMUSG00000018923	Med11	4.7627	4.38509	9.46313	2.15803	0.0267582
ENSMUSG00000018927	Ccl6	8.87059	7.6424	119.696	15.6621	0.0267582
ENSMUSG00000018931	Natd1	2.15628	1.73494	5.44159	3.13648	0.0267582
ENSMUSG00000018932	Map2k3	18.192	14.8701	34.1546	2.29686	0.0267582
ENSMUSG00000018965	Ywhah	9.16998	8.88464	33.2235	3.73943	0.0267582
ENSMUSG00000018974	Sart3	2.5634	2.17163	7.29025	3.35704	0.0267582
ENSMUSG00000018983	E2f2	0.193144	0.208166	0.910141	4.37219	0.0267582
ENSMUSG00000018986	Slfn3	0.0636785	0.0965971	1.39798	14.4723	0.0267582
ENSMUSG00000018995	Nars2	3.51391	2.7973	2.84252	1.01617	1
ENSMUSG00000018999	Slc35b4	2.44756	2.50919	2.83856	1.13127	0.270201
ENSMUSG00000019039	Dalrd3	10.9778	9.48349	9.06967	0.956364	0.411203
ENSMUSG00000019054	Fis1	20.8664	20.5242	30.0792	1.46555	0.0267582
ENSMUSG00000019055	Plod1	10.319	8.94232	18.9047	2.11408	0.0267582
ENSMUSG00000019066	Rab3d	3.00639	1.98373	11.3918	5.7426	0.0267582
ENSMUSG00000019080	Mfsd3	3.01385	2.56132	4.16253	1.62515	0.0267582
ENSMUSG00000019082	Slc25a22	47.3927	36.2684	59.4193	1.63832	0.0528358
ENSMUSG00000019087	Atp6ap1	25.3117	24.4084	43.919	1.79934	0.0267582
ENSMUSG00000019088	Dnase1l1	1.76567	1.45456	11.9205	8.19527	0.0267582
ENSMUSG00000019102	Aldh3a1	0.0765865	0.0431992	0.296248	6.8577	0.0973488
ENSMUSG00000019122	Ccl9	6.686	13.5397	42.7584	3.15801	0.0267582
ENSMUSG00000019124	Scrn1	0.0222846	0.0113218	0.0497932	4.39799	0.0528358
ENSMUSG00000019132	BC005537	52.6146	49.5189	55.7756	1.12635	0.270201
ENSMUSG00000019139	Isyna1	5.79858	9.31404	23.629	2.53692	0.0267582
ENSMUSG00000019143	Hars2	4.81625	4.45172	6.09619	1.3694	0.0528358
ENSMUSG00000019158	Tmem160	11.9213	10.7243	18.1534	1.69275	0.0267582
ENSMUSG00000019173	Rab5c	37.4175	33.919	57.5264	1.69599	0.0267582
ENSMUSG00000019179	Mdh2	63.6111	49.9489	85.3314	1.70837	0.0267582
ENSMUSG00000019188	H13	11.0756	10.7132	28.8465	2.69262	0.0267582
ENSMUSG00000019189	Rnf145	4.44624	2.54826	4.73198	1.85694	0.0267582
ENSMUSG00000019194	Scn1b	1.44059	1.43515	9.45429	6.58767	0.0267582
ENSMUSG00000019210	Atp6v1e1	20.2941	17.4353	74.8659	4.29394	0.0267582
ENSMUSG00000019214	Chtf18	0.0802859	0.051193	0.448381	8.75864	0.0267582
ENSMUSG00000019232	Etnppl	23.5491	26.4458	11.4931	0.43459	0.0267582
ENSMUSG00000019254	Ppp1r12c	4.6216	4.19585	12.3692	2.94796	0.0267582
ENSMUSG00000019256	Ahr	4.05143	4.05294	11.8941	2.93469	0.0267582
ENSMUSG00000019261	Map1s	1.2691	1.01656	12.9776	12.7662	0.0267582
ENSMUSG00000019278	Dpep1	0.370534	0.291402	2.8685	9.84378	0.0267582
ENSMUSG00000019295	Tmem129	6.11607	4.64171	8.38911	1.80733	0.0267582
ENSMUSG00000019297	Nop9	13.9293	12.1124	24.9448	2.05944	0.0267582
ENSMUSG00000019302	Atp6v0a1	7.12718	6.09417	7.01744	1.1515	0.411203
ENSMUSG00000019303	Psmc3ip	0.0928197	0.0942533	0.800922	8.49754	0.0267582
ENSMUSG00000019312	Grb7	23.2705	20.6973	91.2779	4.41014	0.0267582
ENSMUSG00000019320	Noxo1	0.110285	0.0750125	0.236328	3.15052	0.0267582
ENSMUSG00000019326	Aoc3	0.0259029	0.019376	0.0460907	2.37875	0.0973488
ENSMUSG00000019338	Zfp687	1.61231	1.60491	12.4072	7.73077	0.0267582
ENSMUSG00000019362	D8Ertd738e	57.1189	55.5978	65.8949	1.18521	0.270201
ENSMUSG00000019368	Sec14l4	93.7499	91.9246	25.3301	0.275553	0.0267582
ENSMUSG00000019370	Calm3	13.864	12.3576	41.6878	3.37347	0.0267582
ENSMUSG00000019373	Cops3	8.91452	8.32277	18.0332	2.16673	0.0267582
ENSMUSG00000019428	Fkbp8	47.9548	40.3822	30.5014	0.755317	0.0528358
ENSMUSG00000019432	Ddx39b	14.9384	13.3782	60.9674	4.55722	0.0267582
ENSMUSG00000019433	Gipc1	4.57598	3.33013	35.9062	10.7822	0.0267582
ENSMUSG00000019437	Tlcd1	7.56574	7.15498	6.42241	0.897613	0.583973
ENSMUSG00000019461	Plscr3	1.99761	1.73839	12.6934	7.30181	0.0267582
ENSMUSG00000019464	Ptger1	2.38065	2.0616	9.89129	4.79787	0.0267582
ENSMUSG00000019467	Arhgef25	0.345418	0.371822	1.86378	5.01256	0.0267582
ENSMUSG00000019470	Xab2	4.54248	3.69004	19.5037	5.28551	0.0267582
ENSMUSG00000019471	Cdc37	27.2688	24.7301	45.0577	1.82198	0.0267582
ENSMUSG00000019478	Rab4a	11.7413	16.0102	13.1302	0.820115	0.168321
ENSMUSG00000019487	Trip10	3.2953	2.23148	71.3554	31.9768	0.0267582
ENSMUSG00000019494	Cops6	32.2202	25.6798	41.2526	1.60642	0.0267582
ENSMUSG00000019505	Ubb	215.575	183.45	825.298	4.49876	0.0267582
ENSMUSG00000019518	Ap4m1	3.01765	2.58206	6.2939	2.43755	0.0267582
ENSMUSG00000019528	Gyg	1.8985	1.50603	18.7797	12.4697	0.0267582
ENSMUSG00000019539	Rcn3	1.98489	1.9751	4.36117	2.20807	0.0267582
ENSMUSG00000019558	Slc6a8	1.23243	1.36504	20.6636	15.1377	0.0267582
ENSMUSG00000019564	Arid3a	0.966204	1.02343	30.093	29.404	0.0267582
ENSMUSG00000019577	Pdk4	8.68326	11.9044	343.406	28.8469	0.0267582
ENSMUSG00000019578	Ubxn6	7.05842	6.06007	10.4848	1.73014	0.0267582
ENSMUSG00000019579	Mydgf	20.4606	19.3388	27.2925	1.41128	0.0267582
ENSMUSG00000019590	Cyb561	2.07114	1.12765	10.3095	9.14248	0.0267582
ENSMUSG00000019647	Sema6a	0.824358	0.876736	1.77067	2.01961	0.0267582
ENSMUSG00000019659	Ccdc12	4.33308	3.41182	15.1039	4.42694	0.0267582
ENSMUSG00000019689	1110001J03Rik	23.0638	19.7658	21.2453	1.07486	0.583973
ENSMUSG00000019699	Akt3	0.924904	0.909033	2.60386	2.86443	0.0267582
ENSMUSG00000019710	Mrpl24	17.6269	16.3187	31.1414	1.90833	0.0267582
ENSMUSG00000019715	Gle1	4.79604	4.31855	6.72236	1.55662	0.0267582
ENSMUSG00000019718	L3hypdh	7.22251	7.62063	3.94436	0.517589	0.0267582
ENSMUSG00000019726	Lyst	3.21189	2.88942	2.12617	0.735847	0.168321
ENSMUSG00000019731	Slc35e1	12.5256	11.8751	7.37037	0.620655	0.0267582
ENSMUSG00000019732	Calr3	1.22769	0.735741	0.775848	1.05451	1
ENSMUSG00000019734	Tmc4	1.01646	0.898353	1.50541	1.67574	0.0973488
ENSMUSG00000019737	Syne4	0.231404	0.433936	2.15565	4.96768	0.0267582
ENSMUSG00000019738	Polr2i	9.21949	8.27604	19.2751	2.32902	0.0267582
ENSMUSG00000019756	Prl8a1	2.16847	1.93974	1.46586	0.755701	0.270201
ENSMUSG00000019761	Krt10	0.404344	0.288595	0.270717	0.938053	0.583973
ENSMUSG00000019762	Iyd	56.1657	56.8395	8.84174	0.155556	0.0267582
ENSMUSG00000019763	Rmnd1	6.15379	4.41514	3.46391	0.784554	0.168321
ENSMUSG00000019768	Esr1	8.12138	3.36499	5.1327	1.52533	0.0267582
ENSMUSG00000019773	Fbxo5	0.432183	0.279654	0.550958	1.97014	0.0973488
ENSMUSG00000019774	Mtrf1l	1.11824	0.942784	1.82909	1.94009	0.0267582
ENSMUSG00000019777	Hdac2	4.09351	3.32018	6.45067	1.94287	0.0267582
ENSMUSG00000019779	Frk	0.825283	1.05439	8.04271	7.62786	0.0267582
ENSMUSG00000019782	Rwdd1	11.5107	11.4228	25.1395	2.20083	0.0267582
ENSMUSG00000019789	Hey2	0.0654171	0.0550253	0.130221	2.36656	0.0528358
ENSMUSG00000019790	Stxbp5	1.27958	1.34371	2.58056	1.92047	0.0267582
ENSMUSG00000019791	Hint3	15.0616	15.1613	13.9031	0.917009	0.411203
ENSMUSG00000019792	Trmt11	1.78677	1.58053	5.09193	3.22166	0.0267582
ENSMUSG00000019794	Katna1	7.83641	5.03101	17.7541	3.52893	0.0267582
ENSMUSG00000019795	Pcmt1	5.1147	5.72575	17.266	3.01549	0.0267582
ENSMUSG00000019796	Lrp11	0.727104	0.368062	6.64308	18.0488	0.0267582
ENSMUSG00000019797	1700021F05Rik	6.67151	5.22861	15.3569	2.93709	0.0267582
ENSMUSG00000019802	Sec63	15.2167	15.1671	12.1464	0.800841	0.0267582
ENSMUSG00000019804	Snx3	34.9054	30.3427	43.9193	1.44744	0.0528358
ENSMUSG00000019806	Aig1	1.40155	0.90004	4.2205	4.68923	0.0267582
ENSMUSG00000019808	Adat2	1.68072	1.58136	8.55089	5.4073	0.0267582
ENSMUSG00000019809	Pex3	4.90045	3.66975	11.8165	3.21997	0.0267582
ENSMUSG00000019810	Fuca2	1.11392	0.93051	8.64998	9.29596	0.0267582
ENSMUSG00000019813	Cep57l1	0.673012	0.36514	1.13803	3.11668	0.0267582
ENSMUSG00000019814	Ltv1	6.8349	5.63027	23.3636	4.14963	0.0267582
ENSMUSG00000019817	Plagl1	0.16795	0.104717	0.523179	4.99612	0.0267582
ENSMUSG00000019818	Cd164	60.4557	58.142	63.5338	1.09274	0.270201
ENSMUSG00000019820	Utrn	3.35377	3.20662	4.46492	1.39241	0.0973488
ENSMUSG00000019822	Smpd2	7.18697	6.25825	22.0179	3.51822	0.0267582
ENSMUSG00000019823	Mical1	0.152615	0.124812	1.53023	12.2603	0.0267582
ENSMUSG00000019826	Zbtb24	3.80415	2.892	9.88057	3.41652	0.0267582
ENSMUSG00000019831	Wasf1	0.601557	0.538396	0.439773	0.816822	0.168321
ENSMUSG00000019832	Rab32	8.7517	8.9405	13.36	1.49432	0.0267582
ENSMUSG00000019837	Gtf3c6	8.55851	7.17655	26.2922	3.66363	0.0267582
ENSMUSG00000019838	Slc16a10	22.7494	16.5209	29.5335	1.78764	0.0267582
ENSMUSG00000019841	Rev3l	1.60435	1.43192	1.14736	0.801273	0.168321
ENSMUSG00000019842	Traf3ip2	0.630529	0.490871	3.5322	7.19578	0.0267582
ENSMUSG00000019843	Fyn	1.945	2.13093	4.64613	2.18034	0.0267582
ENSMUSG00000019845	Tube1	0.153478	0.0881819	0.376616	4.2709	0.0267582
ENSMUSG00000019846	Lama4	0.512982	0.588734	0.358666	0.609215	0.0267582
ENSMUSG00000019849	Prep	10.6356	10.7088	15.9624	1.49058	0.0267582
ENSMUSG00000019850	Tnfaip3	0.593502	0.474393	3.84261	8.10005	0.0267582
ENSMUSG00000019851	Perp	55.5941	46.864	98.6367	2.10474	0.0267582
ENSMUSG00000019853	Hebp2	0.0775982	0.110101	3.5899	32.6054	0.0267582
ENSMUSG00000019854	Reps1	2.431	2.5723	12.4855	4.85383	0.0267582
ENSMUSG00000019856	Fam184a	0.100389	0.0702607	0.25623	3.64685	0.0267582
ENSMUSG00000019857	Asf1a	3.13467	2.52298	8.57123	3.39727	0.0267582
ENSMUSG00000019861	Gopc	5.53903	6.0304	11.343	1.88097	0.0267582
ENSMUSG00000019863	Qrsl1	1.09437	0.75563	6.04566	8.00081	0.0267582
ENSMUSG00000019864	Rtn4ip1	5.50248	4.60113	3.60144	0.782729	0.0973488
ENSMUSG00000019866	Aim1	7.37103	6.01215	12.8055	2.12994	0.0267582
ENSMUSG00000019868	Vta1	5.04774	4.08801	20.5393	5.02427	0.0267582
ENSMUSG00000019872	Smpdl3a	23.8299	22.2573	39.9162	1.7934	0.0267582
ENSMUSG00000019873	Reep3	21.4027	22.4127	11.2426	0.501616	0.0267582
ENSMUSG00000019874	Fabp7	3.01926	1.68674	21.6988	12.8644	0.0267582
ENSMUSG00000019876	Pkib	0.406181	0.434415	0.610091	1.4044	0.0267582
ENSMUSG00000019877	Serinc1	43.3711	34.3336	62.4817	1.81984	0.0267582
ENSMUSG00000019878	Hsf2	6.50408	6.30367	19.4652	3.08792	0.0267582
ENSMUSG00000019880	Rspo3	1.49576	1.19046	7.43388	6.24457	0.0267582
ENSMUSG00000019883	Echdc1	9.47739	11.4417	2.02846	0.177287	0.0267582
ENSMUSG00000019889	Ptprk	9.0307	9.4262	18.1572	1.92625	0.0267582
ENSMUSG00000019891	Dcbld1	0.757716	0.556259	4.62482	8.31416	0.0267582
ENSMUSG00000019897	Ccdc59	2.53381	2.11386	6.95272	3.28912	0.0267582
ENSMUSG00000019899	Lama2	0.150492	0.137622	0.54744	3.97785	0.0267582
ENSMUSG00000019906	Lin7a	1.89141	2.58051	0.315566	0.122288	0.0267582
ENSMUSG00000019907	Ppp1r12a	4.31446	4.21569	18.9364	4.49188	0.0267582
ENSMUSG00000019916	P4ha1	3.14657	2.9928	8.32211	2.78071	0.0267582
ENSMUSG00000019917	42988	5.1465	4.34164	12.3104	2.83544	0.0267582
ENSMUSG00000019920	Lims1	2.95434	2.42408	8.61929	3.55569	0.0267582
ENSMUSG00000019923	Zwint	10.3158	9.63754	51.6761	5.36196	0.0267582
ENSMUSG00000019927	Ube2d1	1.96661	1.76121	6.17462	3.5059	0.0267582
ENSMUSG00000019929	Dcn	86.4528	65.9695	414.074	6.27675	0.0267582
ENSMUSG00000019935	Slc17a8	1.62191	0.743512	0.0993176	0.133579	0.0267582
ENSMUSG00000019942	Cdk1	0.345153	0.408343	5.45304	13.3541	0.0267582
ENSMUSG00000019943	Atp2b1	5.49459	5.34507	8.81144	1.64852	0.0267582
ENSMUSG00000019944	Rhobtb1	12.895	12.7248	50.9369	4.00296	0.0267582
ENSMUSG00000019945	1700040L02Rik	0.634904	0.599345	1.22155	2.03814	0.0267582
ENSMUSG00000019947	Arid5b	7.60597	12.2339	20.9566	1.713	0.0528358
ENSMUSG00000019948	Actr6	8.80072	6.03622	8.65796	1.43433	0.0973488
ENSMUSG00000019951	Uhrf1bp1l	12.7026	10.3366	10.5826	1.0238	0.411203
ENSMUSG00000019952	Poc1b	1.04052	1.00854	2.13953	2.12142	0.0267582
ENSMUSG00000019960	Dusp6	16.469	14.8842	24.4449	1.64234	0.0973488
ENSMUSG00000019961	Tmpo	4.65502	4.22969	7.78938	1.8416	0.0267582
ENSMUSG00000019966	Kitl	0.706862	0.761302	1.98284	2.60454	0.0267582
ENSMUSG00000019969	Psen1	13.1484	11.4436	31.6096	2.7622	0.0267582
ENSMUSG00000019970	Sgk1	4.41834	4.0229	195.063	48.4882	0.0267582
ENSMUSG00000019971	Cep290	0.479135	0.412832	1.51233	3.66331	0.0267582
ENSMUSG00000019975	Ikbip	0.437989	0.355743	3.84404	10.8057	0.0267582
ENSMUSG00000019977	Hbs1l	10.5444	9.3543	14.6582	1.567	0.0267582
ENSMUSG00000019978	Epb4.1l2	3.20209	3.14493	8.35603	2.65699	0.0267582
ENSMUSG00000019979	Apaf1	0.548152	0.467116	5.84948	12.5225	0.0267582
ENSMUSG00000019984	Med23	1.78443	1.52357	9.80224	6.43373	0.0267582
ENSMUSG00000019986	Ahi1	0.264071	0.203762	0.611431	3.00071	0.0267582
ENSMUSG00000019987	Arg1	575.434	696.495	708.065	1.01661	0.783037
ENSMUSG00000019988	Nedd1	4.40996	3.94884	26.9482	6.82434	0.0267582
ENSMUSG00000019989	Enpp3	18.4885	8.72072	16.5961	1.90307	0.0267582
ENSMUSG00000019990	Pde7b	0.534389	0.612639	2.13521	3.48526	0.0267582
ENSMUSG00000019992	Mtfr2	0.0844661	0.0813961	0.532063	6.53671	0.0267582
ENSMUSG00000019996	Map7	7.07253	5.32238	25.9303	4.87194	0.0267582
ENSMUSG00000019997	Ctgf	6.20928	4.39554	12.0124	2.73287	0.0267582
ENSMUSG00000019998	Stx7	7.92372	7.04194	26.7391	3.79712	0.0267582
ENSMUSG00000020003	Pex7	22.6328	22.4914	8.55259	0.38026	0.0267582
ENSMUSG00000020009	Ifngr1	8.46202	7.64559	50.7035	6.63172	0.0267582
ENSMUSG00000020010	Vnn3	27.7431	66.1703	21.0424	0.318004	0.0267582
ENSMUSG00000020014	Cfap54	0.0219835	0.0386538	0.175185	4.53217	0.0267582
ENSMUSG00000020015	Cdk17	4.41767	4.54081	31.3024	6.89358	0.0267582
ENSMUSG00000020017	Hal	118.002	83.1238	99.8232	1.2009	0.168321
ENSMUSG00000020018	Snrpf	3.20532	2.60292	13.5878	5.22019	0.0267582
ENSMUSG00000020019	Ntn4	2.99571	2.99383	5.43336	1.81486	0.0267582
ENSMUSG00000020021	Fgd6	6.43398	6.07128	12.4844	2.05631	0.0267582
ENSMUSG00000020022	Ndufa12	21.4115	19.1914	24.2754	1.26491	0.0267582
ENSMUSG00000020023	Tmcc3	2.99433	2.48553	11.5674	4.65389	0.0267582
ENSMUSG00000020024	Cep83	2.19203	1.8394	6.13447	3.33505	0.0267582
ENSMUSG00000020027	Socs2	2.76665	5.39915	3.07227	0.569028	0.0267582
ENSMUSG00000020029	Nudt4	70.673	50.0662	69.361	1.38539	0.0267582
ENSMUSG00000020032	Nuak1	0.500527	0.467681	2.36863	5.06462	0.0267582
ENSMUSG00000020034	Tcp11l2	11.0198	8.25492	13.6947	1.65898	0.0267582
ENSMUSG00000020038	Cry1	14.1451	16.8874	11.5952	0.68662	0.0267582
ENSMUSG00000020042	Btbd11	0.257764	0.245741	1.35405	5.51007	0.0267582
ENSMUSG00000020044	Timp3	3.78655	4.06014	15.5413	3.82778	0.0267582
ENSMUSG00000020048	Hsp90b1	153.386	136.632	171.133	1.25251	0.0973488
ENSMUSG00000020051	Pah	545.208	489.365	201.256	0.41126	0.0267582
ENSMUSG00000020053	Igf1	48.3629	61.9926	14.6803	0.236808	0.0267582
ENSMUSG00000020056	Ccdc53	2.53483	2.11783	6.53945	3.08781	0.0267582
ENSMUSG00000020057	Dram1	0.475575	0.384951	3.60851	9.37395	0.0267582
ENSMUSG00000020059	Sycp3	0.082919	0.0858207	0.387427	4.51437	0.0267582
ENSMUSG00000020063	Sirt1	2.64441	2.27769	5.25881	2.30883	0.0267582
ENSMUSG00000020064	Herc4	9.00379	8.24683	25.1996	3.05568	0.0267582
ENSMUSG00000020069	Hnrnph3	3.91156	3.33877	2.70963	0.811566	0.270201
ENSMUSG00000020070	Rufy2	0.518035	0.455029	1.77965	3.91106	0.0267582
ENSMUSG00000020072	Pbld2	79.1707	65.8206	21.0759	0.320202	0.0267582
ENSMUSG00000020074	Ccar1	10.8614	9.84577	21.2358	2.15684	0.0267582
ENSMUSG00000020075	Ddx21	10.6259	8.83111	28.9265	3.27553	0.0267582
ENSMUSG00000020076	Ddx50	15.7019	15.3536	18.8894	1.23029	0.0267582
ENSMUSG00000020077	Srgn	3.44527	3.56487	35.1785	9.8681	0.0267582
ENSMUSG00000020078	Vps26a	11.2693	9.48238	20.2507	2.13562	0.0267582
ENSMUSG00000020079	Supv3l1	5.22751	4.39329	6.26072	1.42506	0.0267582
ENSMUSG00000020083	2010107G23Rik	0.302871	0.113731	3.06127	26.9169	0.0267582
ENSMUSG00000020085	Aifm2	7.01179	7.95696	53.0816	6.67109	0.0267582
ENSMUSG00000020086	H2afy2	0.394687	0.360299	3.18334	8.83526	0.0267582
ENSMUSG00000020087	Tysnd1	17.0998	16.6586	34.0523	2.04413	0.0267582
ENSMUSG00000020088	Sar1a	25.5448	25.2815	37.7666	1.49384	0.0267582
ENSMUSG00000020089	Ppa1	56.1415	36.7204	80.5499	2.1936	0.0267582
ENSMUSG00000020091	Eif4ebp2	49.5324	48.1068	27.3718	0.568979	0.0267582
ENSMUSG00000020092	Pald1	3.3286	3.19561	7.7464	2.42408	0.0267582
ENSMUSG00000020097	Sgpl1	8.95383	9.81519	26.3703	2.68668	0.0267582
ENSMUSG00000020098	Pcbd1	199.889	197.468	107.262	0.543186	0.0267582
ENSMUSG00000020099	Unc5b	2.12712	0.902654	12.1095	13.4154	0.0267582
ENSMUSG00000020100	Slc29a3	0.935685	0.994431	6.30693	6.34225	0.0267582
ENSMUSG00000020101	4632428N05Rik	2.38203	2.31764	11.0371	4.76224	0.0267582
ENSMUSG00000020102	Slc16a7	25.9496	26.6268	21.1976	0.796101	0.0973488
ENSMUSG00000020105	Lrig3	2.07268	1.55352	6.10239	3.9281	0.0267582
ENSMUSG00000020107	Anapc16	6.25835	5.69774	5.50622	0.966387	1
ENSMUSG00000020108	Ddit4	52.5582	23.2019	114.488	4.93441	0.0267582
ENSMUSG00000020109	Dnajb12	15.8419	13.7723	33.1798	2.40917	0.0267582
ENSMUSG00000020111	Micu1	2.18936	1.61857	4.10073	2.53356	0.0267582
ENSMUSG00000020114	Cand1	6.94204	6.73917	19.7041	2.92382	0.0267582
ENSMUSG00000020115	Tbk1	8.06314	6.6227	30.5097	4.60683	0.0267582
ENSMUSG00000020116	Pno1	13.0957	11.001	20.6832	1.88012	0.0267582
ENSMUSG00000020120	Plek	1.00364	0.830517	6.37391	7.67463	0.0267582
ENSMUSG00000020121	Srgap1	0.123269	0.150835	0.589	3.90492	0.0267582
ENSMUSG00000020122	Egfr	13.1205	29.2672	16.7943	0.573825	0.0973488
ENSMUSG00000020123	Avpr1a	9.53556	9.79307	63.2761	6.46131	0.0267582
ENSMUSG00000020124	Usp15	12.7821	12.2362	19.5762	1.59985	0.0267582
ENSMUSG00000020128	Vps54	5.59909	5.36507	6.60271	1.23068	0.0528358
ENSMUSG00000020130	Tbc1d15	15.4121	13.1613	39.3971	2.9934	0.0267582
ENSMUSG00000020131	Pcsk4	2.35119	2.86823	2.11751	0.738262	0.270201
ENSMUSG00000020132	Rab21	13.3376	12.8379	11.0849	0.863447	0.168321
ENSMUSG00000020133	2310011J03Rik	5.85133	5.12032	16.5654	3.23522	0.0267582
ENSMUSG00000020134	Peli1	2.40295	2.37652	7.95274	3.34638	0.0267582
ENSMUSG00000020135	Apc2	0.0173239	0.0172357	0.178577	10.3609	0.0267582
ENSMUSG00000020137	Thap2	2.5654	2.51378	0.849896	0.338096	0.0267582
ENSMUSG00000020140	Lgr5	0.159314	0.162397	0.0423898	0.261025	0.0528358
ENSMUSG00000020142	Slc1a4	1.73751	0.994642	5.00466	5.03161	0.0267582
ENSMUSG00000020143	Dock2	0.47934	0.515841	1.95455	3.78905	0.0267582
ENSMUSG00000020149	Rab1	35.3358	30.4732	83.3681	2.73579	0.0267582
ENSMUSG00000020150	Gamt	51.2547	69.4745	16.7549	0.241166	0.0267582
ENSMUSG00000020152	Actr2	18.0585	16.5266	29.7649	1.80103	0.0267582
ENSMUSG00000020153	Ndufs7	35.4809	25.7487	43.2724	1.68057	0.0267582
ENSMUSG00000020154	Ptprb	9.92067	10.633	9.49558	0.89303	0.783037
ENSMUSG00000020156	Mum1	0.952955	0.788187	2.7069	3.43434	0.0267582
ENSMUSG00000020160	Meis1	0.293759	0.240656	0.819167	3.40389	0.0267582
ENSMUSG00000020163	Uqcr11	144.123	137.162	64.8002	0.472435	0.0267582
ENSMUSG00000020166	Cnot2	7.11436	6.27522	24.9191	3.97103	0.0267582
ENSMUSG00000020167	Tcf3	3.36374	2.8258	6.52623	2.30951	0.0267582
ENSMUSG00000020170	Frs2	4.00172	3.67073	7.07602	1.92769	0.0267582
ENSMUSG00000020171	Yeats4	8.77311	7.55364	12.1528	1.60887	0.0267582
ENSMUSG00000020173	Cobl	1.68509	3.02377	7.07404	2.33948	0.0267582
ENSMUSG00000020175	Rab36	0.125711	0.128583	0.526874	4.09754	0.0267582
ENSMUSG00000020176	Grb10	0.418125	0.43642	32.3967	74.2329	0.0267582
ENSMUSG00000020178	Adora2a	0.693675	0.541013	3.58426	6.62508	0.0267582
ENSMUSG00000020180	Snrpd3	7.94131	6.33879	15.0202	2.36957	0.0267582
ENSMUSG00000020182	Ddc	21.6346	14.0832	8.51744	0.604794	0.0267582
ENSMUSG00000020183	Cpm	2.83921	1.22437	1.97882	1.6162	0.0528358
ENSMUSG00000020184	Mdm2	6.5729	3.86613	17.7611	4.59403	0.0267582
ENSMUSG00000020185	E2f7	0.0381549	0.0722745	0.131961	1.82583	0.0528358
ENSMUSG00000020186	Csrp2	25.4485	13.7785	28.0824	2.03813	0.0267582
ENSMUSG00000020189	Osbpl8	5.10792	4.82288	4.23146	0.877373	0.270201
ENSMUSG00000020190	Mknk2	43.653	40.4105	36.1704	0.895075	0.583973
ENSMUSG00000020196	Cabin1	3.5711	3.11449	8.70091	2.79369	0.0267582
ENSMUSG00000020198	Ap3d1	15.4753	12.8793	29.529	2.29274	0.0267582
ENSMUSG00000020205	Phlda1	8.5124	35.9778	6.37449	0.177178	0.0267582
ENSMUSG00000020211	Sf3a2	4.93009	4.16902	20.4707	4.9102	0.0267582
ENSMUSG00000020212	Mdm1	0.336115	0.270746	2.57615	9.51501	0.0267582
ENSMUSG00000020219	Timm13	33.4588	31.4545	27.3217	0.868609	0.168321
ENSMUSG00000020220	Vps13d	5.26193	4.28321	5.45594	1.2738	0.0973488
ENSMUSG00000020224	Llph	10.0149	8.36829	25.4831	3.0452	0.0267582
ENSMUSG00000020225	Tmbim4	21.7221	17.6393	40.8672	2.31683	0.0267582
ENSMUSG00000020226	Slc5a4b	0.0420285	0.0696818	0.0858956	1.23268	0.583973
ENSMUSG00000020227	Irak3	0.434452	0.523015	11.3322	21.667	0.0267582
ENSMUSG00000020228	Helb	2.61983	2.39808	5.80289	2.41981	0.0267582
ENSMUSG00000020230	Prmt2	0.230135	0.192	3.71773	19.3632	0.0267582
ENSMUSG00000020231	Dip2a	0.44283	0.436252	1.82846	4.19129	0.0267582
ENSMUSG00000020232	Hmg20b	5.37929	5.16186	20.4698	3.96559	0.0267582
ENSMUSG00000020234	4930404N11Rik	0.165925	0.144101	0.232716	1.61495	0.0973488
ENSMUSG00000020235	Fzr1	2.56924	2.04275	14.7829	7.23677	0.0267582
ENSMUSG00000020238	Ncln	17.848	15.6684	21.8933	1.39728	0.0973488
ENSMUSG00000020241	Col6a2	0.658825	0.436778	2.01512	4.61359	0.0267582
ENSMUSG00000020246	Hcfc2	1.76614	1.65413	5.31476	3.21303	0.0267582
ENSMUSG00000020248	Nfyb	3.06962	3.37987	4.87192	1.44145	0.0528358
ENSMUSG00000020250	Txnrd1	39.71	33.4943	66.5828	1.98789	0.0267582
ENSMUSG00000020251	Glt8d2	0.0179316	0.0240746	0.022589	0.938291	0.583973
ENSMUSG00000020253	Ppm1m	1.45505	2.15933	4.39356	2.03469	0.0267582
ENSMUSG00000020255	D10Wsu102e	4.26422	3.28212	7.71875	2.35176	0.0267582
ENSMUSG00000020256	Aldh1l2	0.0660502	0.0737609	0.0385451	0.522569	0.168321
ENSMUSG00000020257	Wdr82	7.89047	6.99416	13.5016	1.93041	0.0267582
ENSMUSG00000020258	Glyctk	53.8666	52.3527	53.0318	1.01297	0.783037
ENSMUSG00000020260	Pofut2	7.52487	6.41465	12.4898	1.94707	0.0267582
ENSMUSG00000020261	Slc36a1	4.69022	4.8929	5.51078	1.12628	1
ENSMUSG00000020262	Adarb1	1.84261	1.71774	4.39667	2.55957	0.0267582
ENSMUSG00000020263	Appl2	3.55228	2.99232	22.1321	7.3963	0.0267582
ENSMUSG00000020265	Sumo3	20.9618	17.2626	29.8835	1.73111	0.0267582
ENSMUSG00000020267	Hint1	170.723	148.785	291.629	1.96007	0.0267582
ENSMUSG00000020268	Lyrm7	0.395119	0.283027	0.184566	0.652113	0.0528358
ENSMUSG00000020271	Fbxw11	7.99007	7.20132	30.6068	4.25017	0.0267582
ENSMUSG00000020272	Stk10	1.45308	1.1543	17.6858	15.3217	0.0267582
ENSMUSG00000020273	Papolg	1.11241	0.954846	2.67909	2.80578	0.0267582
ENSMUSG00000020275	Rel	1.11938	1.07795	3.21583	2.98329	0.0267582
ENSMUSG00000020277	Pfkl	9.10116	7.44422	8.00294	1.07505	1
ENSMUSG00000020280	Pus10	4.5622	4.64466	10.3013	2.21789	0.0267582
ENSMUSG00000020282	Rhbdf1	0.983204	0.805436	10.1239	12.5695	0.0267582
ENSMUSG00000020283	Pex13	11.0353	10.7071	26.6905	2.49278	0.0267582
ENSMUSG00000020284	1810043G02Rik	0.688773	0.511883	1.93595	3.78202	0.0267582
ENSMUSG00000020287	Mpg	1.3007	1.11794	3.99122	3.57014	0.0267582
ENSMUSG00000020288	Ahsa2	6.30586	6.26082	6.96457	1.11241	0.783037
ENSMUSG00000020289	Nprl3	1.85788	1.68704	7.15431	4.24076	0.0267582
ENSMUSG00000020290	Xpo1	4.58331	3.71793	9.40673	2.5301	0.0267582
ENSMUSG00000020300	Cpeb4	12.9886	13.1787	14.2016	1.07762	0.783037
ENSMUSG00000020303	Stc2	0.0232819	0.0282343	0.327069	11.5841	0.0267582
ENSMUSG00000020305	Asb3	0.85905	0.826922	6.14385	7.42979	0.0267582
ENSMUSG00000020307	Cdc34	34.6024	28.4149	66.934	2.35559	0.0267582
ENSMUSG00000020308	Tpgs1	8.51196	6.8565	30.7135	4.47947	0.0267582
ENSMUSG00000020309	Chac2	13.2562	14.4181	11.0952	0.769536	0.411203
ENSMUSG00000020311	Erlec1	8.75089	8.88769	20.1518	2.26739	0.0267582
ENSMUSG00000020315	Sptbn1	6.03508	5.87937	12.9155	2.19675	0.0267582
ENSMUSG00000020319	Wdpcp	0.179298	0.180064	0.853814	4.74173	0.0267582
ENSMUSG00000020321	Mdh1	254.284	215.822	332.088	1.53871	0.0267582
ENSMUSG00000020323	Prss57	0.0275112	0.0184278	0.813822	44.1628	0.0267582
ENSMUSG00000020325	Fstl3	0.0884697	0.0576638	2.02403	35.1005	0.0267582
ENSMUSG00000020326	Ccng1	19.0341	6.85163	28.1803	4.11294	0.0267582
ENSMUSG00000020328	Nudcd2	8.96219	7.31189	16.1759	2.21227	0.0267582
ENSMUSG00000020329	Polrmt	6.08897	5.32769	18.1819	3.41271	0.0267582
ENSMUSG00000020330	Hmmr	0.283834	0.226738	0.552249	2.43563	0.0267582
ENSMUSG00000020331	Hcn2	0.106621	0.0936772	2.28474	24.3895	0.0267582
ENSMUSG00000020334	Slc22a4	0.82125	0.833318	0.893358	1.07205	0.783037
ENSMUSG00000020335	Zfp354b	0.690524	0.524465	0.275259	0.524837	0.0973488
ENSMUSG00000020340	Cyfip2	0.19518	0.151738	1.27309	8.39005	0.0267582
ENSMUSG00000020346	Mgat1	12.5764	13.195	85.1936	6.45648	0.0267582
ENSMUSG00000020349	Ppp2ca	13.2788	11.7498	26.7353	2.27538	0.0267582
ENSMUSG00000020357	Flt4	4.15503	5.41753	11.4017	2.10459	0.0267582
ENSMUSG00000020358	Hnrnpab	25.1058	25.285	66.4485	2.62798	0.0267582
ENSMUSG00000020359	Phykpl	1.732	1.71113	2.68225	1.56753	0.0267582
ENSMUSG00000020361	Hspa4	19.3005	16.2816	63.0248	3.87093	0.0267582
ENSMUSG00000020362	Cnot6	5.81953	5.35127	6.37908	1.19207	0.0973488
ENSMUSG00000020363	Gfpt2	0.130685	0.0505797	2.04853	40.501	0.0267582
ENSMUSG00000020364	Zfp354a	1.0229	0.863358	0.976589	1.13115	0.270201
ENSMUSG00000020366	Mapk9	6.63012	5.3124	10.5908	1.9936	0.0267582
ENSMUSG00000020368	Canx	61.2792	60.3344	83.7978	1.38889	0.0267582
ENSMUSG00000020372	Gnb2l1	62.4547	58.1157	106.629	1.83477	0.0267582
ENSMUSG00000020375	Rufy1	7.27045	6.68683	22.9595	3.43355	0.0267582
ENSMUSG00000020376	Rnf130	38.1572	33.8883	61.698	1.82063	0.0267582
ENSMUSG00000020377	Ltc4s	0.518622	0.2723	0.372803	1.36909	0.270201
ENSMUSG00000020380	Rad50	1.64941	1.24175	5.9484	4.79035	0.0267582
ENSMUSG00000020381	3010026O09Rik	0.546555	0.427631	1.62866	3.80858	0.0267582
ENSMUSG00000020385	Clk4	5.53445	5.02128	5.78877	1.15285	0.411203
ENSMUSG00000020386	Sar1b	116.695	122.118	102.049	0.835655	0.0528358
[truncated: 11,888 more rows]
