# Supplementary material for: The CCR4–NOT complex maintains liver homeostasis through mRNA deadenylation
Source: Life Sci Alliance. 2020 Apr 1;3(5):e201900494. doi: 10.26508/lsa.201900494 (PMC7119370; doi:10.26508/lsa.201900494)
Supplement: Supplementary file 2 [file LSA-2019-00494_TableS2.xlsx]

## Sheet: Sheet1
Table S2. GO analysis of differentially expressed mRNAs in livers from Cnot1-LKO mice. Enriched GO terms of mRNAs that increased (upper) or decreased (lower) more than twofold in livers from Cnot1-LKO mice compared to those from control mice were analyzed using DAVID. P-values, false discovery rates and gene lists (ensemble IDs) included in biological process GO terms are summarized (false discov…
GO biological process terms enriched in increased mRNAs in livers from Cnot1-LKO mice (Cnot1-LKO/Cnot1(fl/fl) >2.0, FDR <0.05)
Category	Term	P value	FDR	Genes
GOTERM_BP_DIRECT	GO:0006351~transcription, DNA-templated	1.4418e-50	2.90753e-47	ENSMUSG00000002658, ENSMUSG00000038518, ENSMUSG00000038797, ENSMUSG00000048756, ENSMUSG00000063281, ENSMUSG00000019564, ENSMUSG00000024369, ENSMUSG00000040033, ENSMUSG00000025612, ENSMUSG00000029687, ENSMUSG00000029684, ENSMUSG00000001016, ENSMUSG00000019971, ENSMUSG00000048763, ENSMUSG00000039377, ENSMUSG00000042812, ENSMUSG00000025880, ENSMUSG00000024352, ENSMUSG00000033623, ENSMUSG00000037174,…
GOTERM_BP_DIRECT	GO:0007049~cell cycle	3.53184e-40	7.12228e-37	ENSMUSG00000038822, ENSMUSG00000001517, ENSMUSG00000027510, ENSMUSG00000030641, ENSMUSG00000018509, ENSMUSG00000020263, ENSMUSG00000040034, ENSMUSG00000038416, ENSMUSG00000029684, ENSMUSG00000006398, ENSMUSG00000021103, ENSMUSG00000042303, ENSMUSG00000021115, ENSMUSG00000047534, ENSMUSG00000027641, ENSMUSG00000033628, ENSMUSG00000048668, ENSMUSG00000027646, ENSMUSG00000048170, ENSMUSG00000033364,…
GOTERM_BP_DIRECT	GO:0006355~regulation of transcription, DNA-templated	2.63034e-32	5.30432e-29	ENSMUSG00000002658, ENSMUSG00000038518, ENSMUSG00000038797, ENSMUSG00000048756, ENSMUSG00000063281, ENSMUSG00000019564, ENSMUSG00000024369, ENSMUSG00000040033, ENSMUSG00000029687, ENSMUSG00000025612, ENSMUSG00000029684, ENSMUSG00000001016, ENSMUSG00000094942, ENSMUSG00000019971, ENSMUSG00000046185, ENSMUSG00000042810, ENSMUSG00000048763, ENSMUSG00000039377, ENSMUSG00000042812, ENSMUSG00000068130,…
GOTERM_BP_DIRECT	GO:0006974~cellular response to DNA damage stimulus	1.83705e-30	3.70457e-27	ENSMUSG00000032397, ENSMUSG00000030254, ENSMUSG00000001517, ENSMUSG00000051238, ENSMUSG00000022508, ENSMUSG00000030641, ENSMUSG00000025899, ENSMUSG00000035958, ENSMUSG00000026196, ENSMUSG00000031644, ENSMUSG00000037262, ENSMUSG00000025384, ENSMUSG00000019970, ENSMUSG00000001524, ENSMUSG00000000148, ENSMUSG00000037570, ENSMUSG00000010461, ENSMUSG00000025507, ENSMUSG00000026648, ENSMUSG00000012483,…
GOTERM_BP_DIRECT	GO:0051301~cell division	2.23965e-25	4.51646e-22	ENSMUSG00000032397, ENSMUSG00000061665, ENSMUSG00000095677, ENSMUSG00000029176, ENSMUSG00000034575, ENSMUSG00000032254, ENSMUSG00000030397, ENSMUSG00000018509, ENSMUSG00000038416, ENSMUSG00000040034, ENSMUSG00000062248, ENSMUSG00000031644, ENSMUSG00000029684, ENSMUSG00000006398, ENSMUSG00000031787, ENSMUSG00000035439, ENSMUSG00000021115, ENSMUSG00000047534, ENSMUSG00000033628, ENSMUSG00000032264,…
GOTERM_BP_DIRECT	GO:0015031~protein transport	8.41242e-25	1.69644e-21	ENSMUSG00000031504, ENSMUSG00000000131, ENSMUSG00000025793, ENSMUSG00000053799, ENSMUSG00000042590, ENSMUSG00000036435, ENSMUSG00000034826, ENSMUSG00000032258, ENSMUSG00000027255, ENSMUSG00000027115, ENSMUSG00000040034, ENSMUSG00000050192, ENSMUSG00000025484, ENSMUSG00000061244, ENSMUSG00000004626, ENSMUSG00000024772, ENSMUSG00000027519, ENSMUSG00000034187, ENSMUSG00000019971, ENSMUSG00000030534,…
GOTERM_BP_DIRECT	GO:0006397~mRNA processing	9.51671e-24	1.91913e-20	ENSMUSG00000024268, ENSMUSG00000037958, ENSMUSG00000060121, ENSMUSG00000027510, ENSMUSG00000020262, ENSMUSG00000034820, ENSMUSG00000028902, ENSMUSG00000037262, ENSMUSG00000059708, ENSMUSG00000020409, ENSMUSG00000031792, ENSMUSG00000002524, ENSMUSG00000024604, ENSMUSG00000022119, ENSMUSG00000037275, ENSMUSG00000061360, ENSMUSG00000024384, ENSMUSG00000043962, ENSMUSG00000021681, ENSMUSG00000022283,…
GOTERM_BP_DIRECT	GO:0007067~mitotic nuclear division	1.86882e-23	3.76864e-20	ENSMUSG00000032397, ENSMUSG00000033209, ENSMUSG00000061665, ENSMUSG00000095677, ENSMUSG00000025925, ENSMUSG00000029176, ENSMUSG00000029516, ENSMUSG00000034575, ENSMUSG00000032254, ENSMUSG00000028059, ENSMUSG00000030397, ENSMUSG00000018509, ENSMUSG00000040034, ENSMUSG00000038416, ENSMUSG00000031644, ENSMUSG00000029684, ENSMUSG00000033589, ENSMUSG00000028447, ENSMUSG00000006398, ENSMUSG00000031787,…
GOTERM_BP_DIRECT	GO:0006281~DNA repair	7.87136e-22	1.58733e-18	ENSMUSG00000030254, ENSMUSG00000001517, ENSMUSG00000051238, ENSMUSG00000035958, ENSMUSG00000091971, ENSMUSG00000026196, ENSMUSG00000025612, ENSMUSG00000037262, ENSMUSG00000025384, ENSMUSG00000021103, ENSMUSG00000001524, ENSMUSG00000037570, ENSMUSG00000010461, ENSMUSG00000026648, ENSMUSG00000012483, ENSMUSG00000032267, ENSMUSG00000040331, ENSMUSG00000015971, ENSMUSG00000029591, ENSMUSG00000041974,…
GOTERM_BP_DIRECT	GO:0016569~covalent chromatin modification	3.20167e-20	6.45647e-17	ENSMUSG00000038518, ENSMUSG00000010453, ENSMUSG00000022702, ENSMUSG00000005470, ENSMUSG00000068457, ENSMUSG00000038384, ENSMUSG00000039231, ENSMUSG00000029687, ENSMUSG00000053483, ENSMUSG00000037570, ENSMUSG00000028309, ENSMUSG00000010461, ENSMUSG00000024789, ENSMUSG00000020086, ENSMUSG00000027641, ENSMUSG00000036893, ENSMUSG00000006527, ENSMUSG00000037876, ENSMUSG00000024454, ENSMUSG00000067567,…
GOTERM_BP_DIRECT	GO:0000122~negative regulation of transcription from RNA polymerase II promoter	3.31766e-19	6.69037e-16	ENSMUSG00000042821, ENSMUSG00000038692, ENSMUSG00000038518, ENSMUSG00000001517, ENSMUSG00000048756, ENSMUSG00000019779, ENSMUSG00000024260, ENSMUSG00000022122, ENSMUSG00000038418, ENSMUSG00000038793, ENSMUSG00000024369, ENSMUSG00000025612, ENSMUSG00000029687, ENSMUSG00000032633, ENSMUSG00000048763, ENSMUSG00000072872, ENSMUSG00000025782, ENSMUSG00000042812, ENSMUSG00000025880, ENSMUSG00000027641,…
GOTERM_BP_DIRECT	GO:0008380~RNA splicing	3.40541e-19	6.86731e-16	ENSMUSG00000024268, ENSMUSG00000040767, ENSMUSG00000037958, ENSMUSG00000060121, ENSMUSG00000031311, ENSMUSG00000028382, ENSMUSG00000027510, ENSMUSG00000029439, ENSMUSG00000055760, ENSMUSG00000041777, ENSMUSG00000091625, ENSMUSG00000034931, ENSMUSG00000002455, ENSMUSG00000028902, ENSMUSG00000059708, ENSMUSG00000021519, ENSMUSG00000020409, ENSMUSG00000025580, ENSMUSG00000031792, ENSMUSG00000002524,…
GOTERM_BP_DIRECT	GO:0006468~protein phosphorylation	4.20079e-18	8.47128e-15	ENSMUSG00000021108, ENSMUSG00000033276, ENSMUSG00000019779, ENSMUSG00000042724, ENSMUSG00000022781, ENSMUSG00000073563, ENSMUSG00000030397, ENSMUSG00000028708, ENSMUSG00000031644, ENSMUSG00000022263, ENSMUSG00000019970, ENSMUSG00000021115, ENSMUSG00000024789, ENSMUSG00000020115, ENSMUSG00000041187, ENSMUSG00000033628, ENSMUSG00000042817, ENSMUSG00000027646, ENSMUSG00000019577, ENSMUSG00000020700,…
GOTERM_BP_DIRECT	GO:0006915~apoptotic process	4.9132e-18	9.9079e-15	ENSMUSG00000031781, ENSMUSG00000048756, ENSMUSG00000035283, ENSMUSG00000032508, ENSMUSG00000042724, ENSMUSG00000030641, ENSMUSG00000018507, ENSMUSG00000036432, ENSMUSG00000059866, ENSMUSG00000022781, ENSMUSG00000022500, ENSMUSG00000031642, ENSMUSG00000019979, ENSMUSG00000029686, ENSMUSG00000044813, ENSMUSG00000019970, ENSMUSG00000038828, ENSMUSG00000029681, ENSMUSG00000000148, ENSMUSG00000072872,…
GOTERM_BP_DIRECT	GO:0006897~endocytosis	1.27145e-15	2.4647e-12	ENSMUSG00000028385, ENSMUSG00000005656, ENSMUSG00000026842, ENSMUSG00000039361, ENSMUSG00000022433, ENSMUSG00000020476, ENSMUSG00000020375, ENSMUSG00000001847, ENSMUSG00000015653, ENSMUSG00000026390, ENSMUSG00000073563, ENSMUSG00000020573, ENSMUSG00000022841, ENSMUSG00000004317, ENSMUSG00000024772, ENSMUSG00000027257, ENSMUSG00000027519, ENSMUSG00000006651, ENSMUSG00000075415, ENSMUSG00000020876,…
GOTERM_BP_DIRECT	GO:0045944~positive regulation of transcription from RNA polymerase II promoter	3.04514e-14	6.13398e-11	ENSMUSG00000038692, ENSMUSG00000002658, ENSMUSG00000010476, ENSMUSG00000001517, ENSMUSG00000048756, ENSMUSG00000038418, ENSMUSG00000019564, ENSMUSG00000059866, ENSMUSG00000024369, ENSMUSG00000025612, ENSMUSG00000028901, ENSMUSG00000022952, ENSMUSG00000021103, ENSMUSG00000032633, ENSMUSG00000042812, ENSMUSG00000020115, ENSMUSG00000013089, ENSMUSG00000037171, ENSMUSG00000027304, ENSMUSG00000025498,…
GOTERM_BP_DIRECT	GO:0002376~immune system process	2.50869e-13	5.05984e-10	ENSMUSG00000033777, ENSMUSG00000038517, ENSMUSG00000000134, ENSMUSG00000027514, ENSMUSG00000026399, ENSMUSG00000032508, ENSMUSG00000022126, ENSMUSG00000022508, ENSMUSG00000079164, ENSMUSG00000096727, ENSMUSG00000026390, ENSMUSG00000032905, ENSMUSG00000001128, ENSMUSG00000074151, ENSMUSG00000044811, ENSMUSG00000105504, ENSMUSG00000022636, ENSMUSG00000000275, ENSMUSG00000029798, ENSMUSG00000030263,…
GOTERM_BP_DIRECT	GO:0016310~phosphorylation	2.52624e-13	5.09337e-10	ENSMUSG00000021108, ENSMUSG00000033276, ENSMUSG00000019779, ENSMUSG00000026737, ENSMUSG00000042724, ENSMUSG00000033065, ENSMUSG00000022781, ENSMUSG00000073563, ENSMUSG00000030397, ENSMUSG00000046947, ENSMUSG00000028708, ENSMUSG00000031644, ENSMUSG00000022263, ENSMUSG00000019970, ENSMUSG00000021115, ENSMUSG00000000276, ENSMUSG00000004815, ENSMUSG00000024789, ENSMUSG00000020115, ENSMUSG00000041187,…
GOTERM_BP_DIRECT	GO:0043065~positive regulation of apoptotic process	3.45691e-12	6.97116e-09	ENSMUSG00000027381, ENSMUSG00000026842, ENSMUSG00000048756, ENSMUSG00000035283, ENSMUSG00000025060, ENSMUSG00000035186, ENSMUSG00000020074, ENSMUSG00000022508, ENSMUSG00000042724, ENSMUSG00000028907, ENSMUSG00000019822, ENSMUSG00000026196, ENSMUSG00000025408, ENSMUSG00000014771, ENSMUSG00000052253, ENSMUSG00000015452, ENSMUSG00000039239, ENSMUSG00000001707, ENSMUSG00000027111, ENSMUSG00000035378,…
GOTERM_BP_DIRECT	GO:0030036~actin cytoskeleton organization	3.57033e-12	7.19996e-09	ENSMUSG00000009569, ENSMUSG00000029381, ENSMUSG00000032643, ENSMUSG00000026842, ENSMUSG00000028249, ENSMUSG00000030881, ENSMUSG00000025147, ENSMUSG00000033542, ENSMUSG00000018293, ENSMUSG00000029095, ENSMUSG00000020846, ENSMUSG00000042292, ENSMUSG00000020745, ENSMUSG00000033444, ENSMUSG00000022508, ENSMUSG00000049775, ENSMUSG00000001847, ENSMUSG00000031548, ENSMUSG00000029131, ENSMUSG00000034574,…
GOTERM_BP_DIRECT	GO:0006886~intracellular protein transport	5.60421e-12	1.13013e-08	ENSMUSG00000005656, ENSMUSG00000000131, ENSMUSG00000034412, ENSMUSG00000025793, ENSMUSG00000001018, ENSMUSG00000029174, ENSMUSG00000029616, ENSMUSG00000042590, ENSMUSG00000020078, ENSMUSG00000039234, ENSMUSG00000039232, ENSMUSG00000022841, ENSMUSG00000035007, ENSMUSG00000042249, ENSMUSG00000031255, ENSMUSG00000024772, ENSMUSG00000035437, ENSMUSG00000042303, ENSMUSG00000034187, ENSMUSG00000020986,…
GOTERM_BP_DIRECT	GO:0060271~cilium morphogenesis	6.00624e-12	1.2112e-08	ENSMUSG00000009828, ENSMUSG00000018199, ENSMUSG00000033276, ENSMUSG00000043051, ENSMUSG00000033502, ENSMUSG00000026433, ENSMUSG00000031644, ENSMUSG00000056919, ENSMUSG00000038042, ENSMUSG00000024772, ENSMUSG00000006464, ENSMUSG00000019971, ENSMUSG00000063439, ENSMUSG00000038593, ENSMUSG00000022442, ENSMUSG00000044768, ENSMUSG00000020776, ENSMUSG00000024253, ENSMUSG00000015647, ENSMUSG00000031592,…
GOTERM_BP_DIRECT	GO:0043123~positive regulation of I-kappaB kinase/NF-kappaB signaling	2.38318e-11	4.8059e-08	ENSMUSG00000027699, ENSMUSG00000042349, ENSMUSG00000026842, ENSMUSG00000066406, ENSMUSG00000037820, ENSMUSG00000008734, ENSMUSG00000057193, ENSMUSG00000032508, ENSMUSG00000055994, ENSMUSG00000035186, ENSMUSG00000024927, ENSMUSG00000028701, ENSMUSG00000059866, ENSMUSG00000026942, ENSMUSG00000025034, ENSMUSG00000022500, ENSMUSG00000071005, ENSMUSG00000052889, ENSMUSG00000032688, ENSMUSG00000020941,…
GOTERM_BP_DIRECT	GO:0016477~cell migration	3.01193e-11	6.07382e-08	ENSMUSG00000042821, ENSMUSG00000029787, ENSMUSG00000061665, ENSMUSG00000022505, ENSMUSG00000001847, ENSMUSG00000028701, ENSMUSG00000009621, ENSMUSG00000023972, ENSMUSG00000041112, ENSMUSG00000020121, ENSMUSG00000031785, ENSMUSG00000039239, ENSMUSG00000029231, ENSMUSG00000025510, ENSMUSG00000000148, ENSMUSG00000056481, ENSMUSG00000020689, ENSMUSG00000024789, ENSMUSG00000037902, ENSMUSG00000015647,…
GOTERM_BP_DIRECT	GO:0009411~response to UV	4.41675e-11	8.90677e-08	ENSMUSG00000024382, ENSMUSG00000032397, ENSMUSG00000005370, ENSMUSG00000024242, ENSMUSG00000018199, ENSMUSG00000030254, ENSMUSG00000022545, ENSMUSG00000028329, ENSMUSG00000051675, ENSMUSG00000020413, ENSMUSG00000036986, ENSMUSG00000024947, ENSMUSG00000024521, ENSMUSG00000050697, ENSMUSG00000031628, ENSMUSG00000035390, ENSMUSG00000037474, ENSMUSG00000059552, ENSMUSG00000028560, ENSMUSG00000023067,…
GOTERM_BP_DIRECT	GO:0016567~protein ubiquitination	4.98983e-11	1.00624e-07	ENSMUSG00000038822, ENSMUSG00000066892, ENSMUSG00000070426, ENSMUSG00000035186, ENSMUSG00000022124, ENSMUSG00000025893, ENSMUSG00000036432, ENSMUSG00000028703, ENSMUSG00000026196, ENSMUSG00000031642, ENSMUSG00000025612, ENSMUSG00000041961, ENSMUSG00000029686, ENSMUSG00000006398, ENSMUSG00000006392, ENSMUSG00000020305, ENSMUSG00000000275, ENSMUSG00000020307, ENSMUSG00000029798, ENSMUSG00000025217,…
GOTERM_BP_DIRECT	GO:0045893~positive regulation of transcription, DNA-templated	8.13951e-11	1.64141e-07	ENSMUSG00000009569, ENSMUSG00000034430, ENSMUSG00000010476, ENSMUSG00000042821, ENSMUSG00000000134, ENSMUSG00000039361, ENSMUSG00000026638, ENSMUSG00000001517, ENSMUSG00000048756, ENSMUSG00000038418, ENSMUSG00000033373, ENSMUSG00000031393, ENSMUSG00000062248, ENSMUSG00000053483, ENSMUSG00000022952, ENSMUSG00000001016, ENSMUSG00000034042, ENSMUSG00000034041, ENSMUSG00000019971, ENSMUSG00000028309,…
GOTERM_BP_DIRECT	GO:0016192~vesicle-mediated transport	1.64841e-10	3.32418e-07	ENSMUSG00000039361, ENSMUSG00000078908, ENSMUSG00000040236, ENSMUSG00000029617, ENSMUSG00000032583, ENSMUSG00000028847, ENSMUSG00000027255, ENSMUSG00000039232, ENSMUSG00000022841, ENSMUSG00000004626, ENSMUSG00000000743, ENSMUSG00000034187, ENSMUSG00000020986, ENSMUSG00000001998, ENSMUSG00000030534, ENSMUSG00000020903, ENSMUSG00000021589, ENSMUSG00000030058, ENSMUSG00000075415, ENSMUSG00000032264,…
GOTERM_BP_DIRECT	GO:0030030~cell projection organization	2.15696e-10	4.34971e-07	ENSMUSG00000009828, ENSMUSG00000040586, ENSMUSG00000018199, ENSMUSG00000020024, ENSMUSG00000033276, ENSMUSG00000027194, ENSMUSG00000022503, ENSMUSG00000035910, ENSMUSG00000014232, ENSMUSG00000049904, ENSMUSG00000030397, ENSMUSG00000031644, ENSMUSG00000028745, ENSMUSG00000022687, ENSMUSG00000042050, ENSMUSG00000039781, ENSMUSG00000035919, ENSMUSG00000029029, ENSMUSG00000056919, ENSMUSG00000038042,…
GOTERM_BP_DIRECT	GO:0007264~small GTPase mediated signal transduction	4.21317e-10	8.49623e-07	ENSMUSG00000028057, ENSMUSG00000031504, ENSMUSG00000029518, ENSMUSG00000038387, ENSMUSG00000001847, ENSMUSG00000039031, ENSMUSG00000009621, ENSMUSG00000026433, ENSMUSG00000027519, ENSMUSG00000056515, ENSMUSG00000031511, ENSMUSG00000021589, ENSMUSG00000017837, ENSMUSG00000030265, ENSMUSG00000036894, ENSMUSG00000062232, ENSMUSG00000048865, ENSMUSG00000077450, ENSMUSG00000007987, ENSMUSG00000051853,…
GOTERM_BP_DIRECT	GO:0006260~DNA replication	4.48072e-10	9.03579e-07	ENSMUSG00000030689, ENSMUSG00000019214, ENSMUSG00000020471, ENSMUSG00000020228, ENSMUSG00000030685, ENSMUSG00000028884, ENSMUSG00000042557, ENSMUSG00000034206, ENSMUSG00000022881, ENSMUSG00000027342, ENSMUSG00000017146, ENSMUSG00000027454, ENSMUSG00000037474, ENSMUSG00000031821, ENSMUSG00000021668, ENSMUSG00000033970, ENSMUSG00000037262, ENSMUSG00000031353, ENSMUSG00000032740, ENSMUSG00000026970,…
GOTERM_BP_DIRECT	GO:0042981~regulation of apoptotic process	1.16074e-09	2.34074e-06	ENSMUSG00000027381, ENSMUSG00000033170, ENSMUSG00000025060, ENSMUSG00000055994, ENSMUSG00000038418, ENSMUSG00000031878, ENSMUSG00000038793, ENSMUSG00000022781, ENSMUSG00000026942, ENSMUSG00000014776, ENSMUSG00000026321, ENSMUSG00000019979, ENSMUSG00000026430, ENSMUSG00000038612, ENSMUSG00000039239, ENSMUSG00000017386, ENSMUSG00000021318, ENSMUSG00000019970, ENSMUSG00000024959, ENSMUSG00000039959,…
GOTERM_BP_DIRECT	GO:0035556~intracellular signal transduction	1.72469e-09	3.47799e-06	ENSMUSG00000021108, ENSMUSG00000004929, ENSMUSG00000042594, ENSMUSG00000039943, ENSMUSG00000028708, ENSMUSG00000019970, ENSMUSG00000020120, ENSMUSG00000020305, ENSMUSG00000000276, ENSMUSG00000004815, ENSMUSG00000031511, ENSMUSG00000021118, ENSMUSG00000024789, ENSMUSG00000017631, ENSMUSG00000025880, ENSMUSG00000041187, ENSMUSG00000022637, ENSMUSG00000027646, ENSMUSG00000038910, ENSMUSG00000021279,…
GOTERM_BP_DIRECT	GO:0000398~mRNA splicing, via spliceosome	2.01055e-09	4.05446e-06	ENSMUSG00000020228, ENSMUSG00000040383, ENSMUSG00000040761, ENSMUSG00000031311, ENSMUSG00000028809, ENSMUSG00000022160, ENSMUSG00000031586, ENSMUSG00000027014, ENSMUSG00000037993, ENSMUSG00000091625, ENSMUSG00000035851, ENSMUSG00000023932, ENSMUSG00000034931, ENSMUSG00000059208, ENSMUSG00000002455, ENSMUSG00000102252, ENSMUSG00000028902, ENSMUSG00000009145, ENSMUSG00000030411, ENSMUSG00000028114,…
GOTERM_BP_DIRECT	GO:0006396~RNA processing	2.42909e-09	4.89847e-06	ENSMUSG00000030216, ENSMUSG00000040725, ENSMUSG00000027655, ENSMUSG00000019470, ENSMUSG00000006019, ENSMUSG00000029439, ENSMUSG00000027968, ENSMUSG00000020262, ENSMUSG00000032407, ENSMUSG00000027829, ENSMUSG00000029480, ENSMUSG00000032480, ENSMUSG00000002455, ENSMUSG00000042699, ENSMUSG00000038046, ENSMUSG00000020180, ENSMUSG00000037572, ENSMUSG00000000339, ENSMUSG00000021546, ENSMUSG00000052551,…
GOTERM_BP_DIRECT	GO:0030335~positive regulation of cell migration	6.03252e-09	1.21651e-05	ENSMUSG00000042821, ENSMUSG00000028249, ENSMUSG00000026121, ENSMUSG00000024965, ENSMUSG00000020074, ENSMUSG00000000489, ENSMUSG00000028780, ENSMUSG00000051517, ENSMUSG00000021451, ENSMUSG00000015452, ENSMUSG00000039239, ENSMUSG00000029231, ENSMUSG00000027111, ENSMUSG00000020689, ENSMUSG00000004814, ENSMUSG00000042524, ENSMUSG00000042812, ENSMUSG00000068566, ENSMUSG00000024789, ENSMUSG00000028064,…
GOTERM_BP_DIRECT	GO:0042254~ribosome biogenesis	6.14317e-09	1.23883e-05	ENSMUSG00000031976, ENSMUSG00000020430, ENSMUSG00000026127, ENSMUSG00000004268, ENSMUSG00000032215, ENSMUSG00000028741, ENSMUSG00000022682, ENSMUSG00000001056, ENSMUSG00000027613, ENSMUSG00000023971, ENSMUSG00000032480, ENSMUSG00000024429, ENSMUSG00000026019, ENSMUSG00000028010, ENSMUSG00000025962, ENSMUSG00000004393, ENSMUSG00000020832, ENSMUSG00000022538, ENSMUSG00000036285, ENSMUSG00000031590,…
GOTERM_BP_DIRECT	GO:0042127~regulation of cell proliferation	1.81359e-08	3.65726e-05	ENSMUSG00000038518, ENSMUSG00000001517, ENSMUSG00000032508, ENSMUSG00000019779, ENSMUSG00000022508, ENSMUSG00000002147, ENSMUSG00000037815, ENSMUSG00000033373, ENSMUSG00000032440, ENSMUSG00000026321, ENSMUSG00000002799, ENSMUSG00000029687, ENSMUSG00000047250, ENSMUSG00000039239, ENSMUSG00000021318, ENSMUSG00000010660, ENSMUSG00000029373, ENSMUSG00000029372, ENSMUSG00000019970, ENSMUSG00000034612,…
GOTERM_BP_DIRECT	GO:0006366~transcription from RNA polymerase II promoter	2.05562e-08	4.14534e-05	ENSMUSG00000032398, ENSMUSG00000036376, ENSMUSG00000030291, ENSMUSG00000019738, ENSMUSG00000033543, ENSMUSG00000031783, ENSMUSG00000003032, ENSMUSG00000029135, ENSMUSG00000019256, ENSMUSG00000020075, ENSMUSG00000038418, ENSMUSG00000072889, ENSMUSG00000052056, ENSMUSG00000045996, ENSMUSG00000024922, ENSMUSG00000052942, ENSMUSG00000026946, ENSMUSG00000032402, ENSMUSG00000033020, ENSMUSG00000021103,…
GOTERM_BP_DIRECT	GO:0006364~rRNA processing	2.0825e-08	4.19955e-05	ENSMUSG00000028948, ENSMUSG00000020677, ENSMUSG00000030216, ENSMUSG00000040688, ENSMUSG00000020075, ENSMUSG00000028907, ENSMUSG00000020430, ENSMUSG00000026127, ENSMUSG00000004268, ENSMUSG00000028741, ENSMUSG00000039231, ENSMUSG00000001056, ENSMUSG00000023971, ENSMUSG00000016018, ENSMUSG00000034345, ENSMUSG00000030888, ENSMUSG00000026019, ENSMUSG00000018433, ENSMUSG00000028010, ENSMUSG00000039236,…
GOTERM_BP_DIRECT	GO:0006357~regulation of transcription from RNA polymerase II promoter	2.73318e-08	5.5117e-05	ENSMUSG00000042821, ENSMUSG00000048756, ENSMUSG00000022508, ENSMUSG00000062248, ENSMUSG00000029687, ENSMUSG00000036931, ENSMUSG00000021103, ENSMUSG00000006392, ENSMUSG00000026630, ENSMUSG00000037674, ENSMUSG00000004815, ENSMUSG00000029994, ENSMUSG00000025782, ENSMUSG00000027641, ENSMUSG00000042712, ENSMUSG00000013089, ENSMUSG00000054717, ENSMUSG00000051224, ENSMUSG00000037174, ENSMUSG00000027878,…
GOTERM_BP_DIRECT	GO:0042384~cilium assembly	3.4454e-08	6.94796e-05	ENSMUSG00000040729, ENSMUSG00000009828, ENSMUSG00000020024, ENSMUSG00000033276, ENSMUSG00000039801, ENSMUSG00000014232, ENSMUSG00000004768, ENSMUSG00000033502, ENSMUSG00000049904, ENSMUSG00000031644, ENSMUSG00000061244, ENSMUSG00000035919, ENSMUSG00000056919, ENSMUSG00000024772, ENSMUSG00000063145, ENSMUSG00000022911, ENSMUSG00000006464, ENSMUSG00000019971, ENSMUSG00000029469, ENSMUSG00000063439,…
GOTERM_BP_DIRECT	GO:0098609~cell-cell adhesion	4.04537e-08	8.15786e-05	ENSMUSG00000009569, ENSMUSG00000055044, ENSMUSG00000024969, ENSMUSG00000034412, ENSMUSG00000025060, ENSMUSG00000020476, ENSMUSG00000068876, ENSMUSG00000091971, ENSMUSG00000023022, ENSMUSG00000026192, ENSMUSG00000024960, ENSMUSG00000016487, ENSMUSG00000030533, ENSMUSG00000032637, ENSMUSG00000002524, ENSMUSG00000019433, ENSMUSG00000030847, ENSMUSG00000029502, ENSMUSG00000029032, ENSMUSG00000058407,…
GOTERM_BP_DIRECT	GO:0008360~regulation of cell shape	2.11783e-07	0.000427079	ENSMUSG00000029381, ENSMUSG00000036533, ENSMUSG00000022433, ENSMUSG00000006219, ENSMUSG00000002205, ENSMUSG00000030739, ENSMUSG00000015599, ENSMUSG00000039031, ENSMUSG00000033066, ENSMUSG00000034868, ENSMUSG00000034974, ENSMUSG00000073563, ENSMUSG00000033377, ENSMUSG00000063663, ENSMUSG00000021665, ENSMUSG00000019978, ENSMUSG00000021451, ENSMUSG00000025348, ENSMUSG00000015766, ENSMUSG00000052298,…
GOTERM_BP_DIRECT	GO:0007059~chromosome segregation	2.25338e-07	0.000454414	ENSMUSG00000028678, ENSMUSG00000031879, ENSMUSG00000017146, ENSMUSG00000005233, ENSMUSG00000040034, ENSMUSG00000047777, ENSMUSG00000072980, ENSMUSG00000024056, ENSMUSG00000025159, ENSMUSG00000075266, ENSMUSG00000012443, ENSMUSG00000022678, ENSMUSG00000026605, ENSMUSG00000022779, ENSMUSG00000070544, ENSMUSG00000005698, ENSMUSG00000071350, ENSMUSG00000018736, ENSMUSG00000026275, ENSMUSG00000017421,…
GOTERM_BP_DIRECT	GO:0001525~angiogenesis	2.39892e-07	0.000483762	ENSMUSG00000031502, ENSMUSG00000044562, ENSMUSG00000031503, ENSMUSG00000021457, ENSMUSG00000021266, ENSMUSG00000009621, ENSMUSG00000020573, ENSMUSG00000029710, ENSMUSG00000029711, ENSMUSG00000031785, ENSMUSG00000031253, ENSMUSG00000029377, ENSMUSG00000039745, ENSMUSG00000010660, ENSMUSG00000044813, ENSMUSG00000048661, ENSMUSG00000048763, ENSMUSG00000022443, ENSMUSG00000028064, ENSMUSG00000028978,…
GOTERM_BP_DIRECT	GO:0008285~negative regulation of cell proliferation	2.84469e-07	0.000573657	ENSMUSG00000038518, ENSMUSG00000026638, ENSMUSG00000093803, ENSMUSG00000034432, ENSMUSG00000022508, ENSMUSG00000018507, ENSMUSG00000038793, ENSMUSG00000028909, ENSMUSG00000091971, ENSMUSG00000033373, ENSMUSG00000020262, ENSMUSG00000022952, ENSMUSG00000031785, ENSMUSG00000029377, ENSMUSG00000024789, ENSMUSG00000042817, ENSMUSG00000022114, ENSMUSG00000062232, ENSMUSG00000025491, ENSMUSG00000025492,…
GOTERM_BP_DIRECT	GO:0001701~in utero embryonic development	2.94257e-07	0.000593394	ENSMUSG00000024563, ENSMUSG00000009569, ENSMUSG00000027381, ENSMUSG00000026254, ENSMUSG00000068457, ENSMUSG00000039234, ENSMUSG00000055148, ENSMUSG00000032440, ENSMUSG00000002799, ENSMUSG00000014773, ENSMUSG00000066595, ENSMUSG00000022952, ENSMUSG00000029231, ENSMUSG00000025485, ENSMUSG00000053580, ENSMUSG00000021318, ENSMUSG00000024151, ENSMUSG00000030067, ENSMUSG00000025489, ENSMUSG00000032633,…
GOTERM_BP_DIRECT	GO:0090307~mitotic spindle assembly	5.27674e-07	0.0010641	ENSMUSG00000040586, ENSMUSG00000071176, ENSMUSG00000017421, ENSMUSG00000001440, ENSMUSG00000027469, ENSMUSG00000022064, ENSMUSG00000033790, ENSMUSG00000017861, ENSMUSG00000006398, ENSMUSG00000029029, ENSMUSG00000024301, ENSMUSG00000030965, ENSMUSG00000021693, ENSMUSG00000031328, ENSMUSG00000002546, ENSMUSG00000033900, ENSMUSG00000027475, ENSMUSG00000012443, ENSMUSG00000051786, ENSMUSG00000017716,…
GOTERM_BP_DIRECT	GO:0006511~ubiquitin-dependent protein catabolic process	6.05709e-07	0.00122146	ENSMUSG00000070327, ENSMUSG00000039703, ENSMUSG00000031161, ENSMUSG00000066892, ENSMUSG00000047879, ENSMUSG00000035186, ENSMUSG00000036432, ENSMUSG00000053483, ENSMUSG00000019927, ENSMUSG00000037474, ENSMUSG00000041961, ENSMUSG00000031066, ENSMUSG00000025487, ENSMUSG00000029686, ENSMUSG00000032301, ENSMUSG00000020905, ENSMUSG00000036840, ENSMUSG00000021024, ENSMUSG00000005501, ENSMUSG00000028309,…
GOTERM_BP_DIRECT	GO:0007249~I-kappaB kinase/NF-kappaB signaling	7.79841e-07	0.00157261	ENSMUSG00000025225, ENSMUSG00000032251, ENSMUSG00000046688, ENSMUSG00000002983, ENSMUSG00000059866, ENSMUSG00000022221, ENSMUSG00000095105, ENSMUSG00000049871, ENSMUSG00000041135, ENSMUSG00000053175, ENSMUSG00000032688, ENSMUSG00000031390, ENSMUSG00000060477, ENSMUSG00000020941, ENSMUSG00000026928, ENSMUSG00000028163, ENSMUSG00000049625, ENSMUSG00000050213, ENSMUSG00000028191, ENSMUSG00000027164,…
GOTERM_BP_DIRECT	GO:0071260~cellular response to mechanical stimulus	1.02905e-06	0.00207515	ENSMUSG00000032113, ENSMUSG00000002603, ENSMUSG00000001847, ENSMUSG00000079164, ENSMUSG00000006519, ENSMUSG00000039942, ENSMUSG00000004665, ENSMUSG00000022462, ENSMUSG00000020941, ENSMUSG00000024959, ENSMUSG00000006932, ENSMUSG00000001506, ENSMUSG00000028978, ENSMUSG00000027398, ENSMUSG00000028163, ENSMUSG00000030847, ENSMUSG00000025888, ENSMUSG00000026313, ENSMUSG00000031616, ENSMUSG00000026029,…
GOTERM_BP_DIRECT	GO:0008630~intrinsic apoptotic signaling pathway in response to DNA damage	1.6195e-06	0.00326582	ENSMUSG00000005370, ENSMUSG00000042349, ENSMUSG00000027381, ENSMUSG00000024401, ENSMUSG00000028329, ENSMUSG00000099974, ENSMUSG00000017146, ENSMUSG00000036986, ENSMUSG00000026278, ENSMUSG00000024521, ENSMUSG00000043099, ENSMUSG00000057789, ENSMUSG00000061175, ENSMUSG00000038612, ENSMUSG00000030990, ENSMUSG00000006445, ENSMUSG00000022346, ENSMUSG00000024151, ENSMUSG00000036822, ENSMUSG00000024959,…
GOTERM_BP_DIRECT	GO:0001837~epithelial to mesenchymal transition	1.67099e-06	0.00336964	ENSMUSG00000026923, ENSMUSG00000042821, ENSMUSG00000007613, ENSMUSG00000031328, ENSMUSG00000020846, ENSMUSG00000034205, ENSMUSG00000029287, ENSMUSG00000027985, ENSMUSG00000002603, ENSMUSG00000030849, ENSMUSG00000048450, ENSMUSG00000026383, ENSMUSG00000022812, ENSMUSG00000033953, ENSMUSG00000056758, ENSMUSG00000005566, ENSMUSG00000000567, ENSMUSG00000020358, ENSMUSG00000039191, ENSMUSG00000022676,…
GOTERM_BP_DIRECT	GO:0001843~neural tube closure	1.94891e-06	0.00393008	ENSMUSG00000029381, ENSMUSG00000026121, ENSMUSG00000018293, ENSMUSG00000029276, ENSMUSG00000002603, ENSMUSG00000020173, ENSMUSG00000031548, ENSMUSG00000014232, ENSMUSG00000004768, ENSMUSG00000037992, ENSMUSG00000022995, ENSMUSG00000023972, ENSMUSG00000044791, ENSMUSG00000019979, ENSMUSG00000001052, ENSMUSG00000039239, ENSMUSG00000027315, ENSMUSG00000000247, ENSMUSG00000022297, ENSMUSG00000017009,…
GOTERM_BP_DIRECT	GO:0000070~mitotic sister chromatid segregation	1.98179e-06	0.00399639	ENSMUSG00000030867, ENSMUSG00000029177, ENSMUSG00000017421, ENSMUSG00000028873, ENSMUSG00000022750, ENSMUSG00000029516, ENSMUSG00000032264, ENSMUSG00000058290, ENSMUSG00000027635, ENSMUSG00000019923, ENSMUSG00000040599, ENSMUSG00000062510, ENSMUSG00000019813, ENSMUSG00000027331, ENSMUSG00000034154, ENSMUSG00000027306, ENSMUSG00000002055, ENSMUSG00000031922, ENSMUSG00000026622, ENSMUSG00000024056,…
GOTERM_BP_DIRECT	GO:0046777~protein autophosphorylation	2.12158e-06	0.00427826	ENSMUSG00000024969, ENSMUSG00000026842, ENSMUSG00000032308, ENSMUSG00000025060, ENSMUSG00000013629, ENSMUSG00000042724, ENSMUSG00000021457, ENSMUSG00000022781, ENSMUSG00000073563, ENSMUSG00000028708, ENSMUSG00000029710, ENSMUSG00000021820, ENSMUSG00000039745, ENSMUSG00000031314, ENSMUSG00000029231, ENSMUSG00000021115, ENSMUSG00000021116, ENSMUSG00000064090, ENSMUSG00000053819, ENSMUSG00000024789,…
GOTERM_BP_DIRECT	GO:0051607~defense response to virus	3.17343e-06	0.00639931	ENSMUSG00000030880, ENSMUSG00000001166, ENSMUSG00000035208, ENSMUSG00000062488, ENSMUSG00000027514, ENSMUSG00000026395, ENSMUSG00000010047, ENSMUSG00000028099, ENSMUSG00000052776, ENSMUSG00000024521, ENSMUSG00000040033, ENSMUSG00000067297, ENSMUSG00000074151, ENSMUSG00000032344, ENSMUSG00000030789, ENSMUSG00000000386, ENSMUSG00000037379, ENSMUSG00000041827, ENSMUSG00000079339, ENSMUSG00000020783,…
GOTERM_BP_DIRECT	GO:0000226~microtubule cytoskeleton organization	3.19476e-06	0.00644232	ENSMUSG00000058070, ENSMUSG00000024969, ENSMUSG00000064302, ENSMUSG00000020745, ENSMUSG00000068876, ENSMUSG00000043051, ENSMUSG00000019261, ENSMUSG00000039233, ENSMUSG00000030397, ENSMUSG00000027254, ENSMUSG00000031016, ENSMUSG00000039230, ENSMUSG00000028849, ENSMUSG00000048799, ENSMUSG00000022607, ENSMUSG00000006464, ENSMUSG00000027394, ENSMUSG00000007411, ENSMUSG00000027496, ENSMUSG00000051786,…
GOTERM_BP_DIRECT	GO:0051092~positive regulation of NF-kappaB transcription factor activity	4.52768e-06	0.00913007	ENSMUSG00000020227, ENSMUSG00000055994, ENSMUSG00000032508, ENSMUSG00000021108, ENSMUSG00000037860, ENSMUSG00000002603, ENSMUSG00000024927, ENSMUSG00000028059, ENSMUSG00000026942, ENSMUSG00000022221, ENSMUSG00000025034, ENSMUSG00000026321, ENSMUSG00000038147, ENSMUSG00000052889, ENSMUSG00000032688, ENSMUSG00000015452, ENSMUSG00000032497, ENSMUSG00000060477, ENSMUSG00000021024, ENSMUSG00000000275,…
GOTERM_BP_DIRECT	GO:0043161~proteasome-mediated ubiquitin-dependent protein catabolic process	4.87612e-06	0.00983267	ENSMUSG00000023353, ENSMUSG00000061665, ENSMUSG00000031154, ENSMUSG00000039328, ENSMUSG00000030685, ENSMUSG00000016946, ENSMUSG00000044231, ENSMUSG00000025246, ENSMUSG00000055850, ENSMUSG00000022124, ENSMUSG00000024926, ENSMUSG00000028098, ENSMUSG00000029474, ENSMUSG00000062098, ENSMUSG00000036432, ENSMUSG00000035764, ENSMUSG00000027455, ENSMUSG00000032217, ENSMUSG00000025408, ENSMUSG00000022684,…
GOTERM_BP_DIRECT	GO:0008033~tRNA processing	5.41475e-06	0.0109188	ENSMUSG00000007610, ENSMUSG00000074890, ENSMUSG00000042389, ENSMUSG00000029715, ENSMUSG00000037376, ENSMUSG00000035370, ENSMUSG00000069020, ENSMUSG00000020781, ENSMUSG00000001909, ENSMUSG00000042854, ENSMUSG00000056310, ENSMUSG00000034442, ENSMUSG00000007603, ENSMUSG00000025155, ENSMUSG00000029507, ENSMUSG00000028331, ENSMUSG00000068882, ENSMUSG00000037085, ENSMUSG00000049950, ENSMUSG00000015289,…
GOTERM_BP_DIRECT	GO:0006310~DNA recombination	5.41475e-06	0.0109188	ENSMUSG00000020474, ENSMUSG00000037761, ENSMUSG00000031311, ENSMUSG00000028884, ENSMUSG00000043535, ENSMUSG00000051238, ENSMUSG00000017146, ENSMUSG00000025612, ENSMUSG00000037262, ENSMUSG00000039748, ENSMUSG00000030680, ENSMUSG00000020380, ENSMUSG00000037570, ENSMUSG00000026648, ENSMUSG00000012483, ENSMUSG00000054717, ENSMUSG00000015971, ENSMUSG00000014243, ENSMUSG00000018449, ENSMUSG00000041974,…
GOTERM_BP_DIRECT	GO:0010718~positive regulation of epithelial to mesenchymal transition	6.29843e-06	0.0127006	ENSMUSG00000024563, ENSMUSG00000042821, ENSMUSG00000007613, ENSMUSG00000028249, ENSMUSG00000027985, ENSMUSG00000002603, ENSMUSG00000021360, ENSMUSG00000030782, ENSMUSG00000032440, ENSMUSG00000032402, ENSMUSG00000029687, ENSMUSG00000028480, ENSMUSG00000015452, ENSMUSG00000039239, ENSMUSG00000027803, ENSMUSG00000026923, ENSMUSG00000026833, ENSMUSG00000006932, ENSMUSG00000024232, ENSMUSG00000001506,…
GOTERM_BP_DIRECT	GO:0051726~regulation of cell cycle	6.75033e-06	0.0136118	ENSMUSG00000026842, ENSMUSG00000003228, ENSMUSG00000026395, ENSMUSG00000026779, ENSMUSG00000020430, ENSMUSG00000040687, ENSMUSG00000000282, ENSMUSG00000020262, ENSMUSG00000034201, ENSMUSG00000037474, ENSMUSG00000030061, ENSMUSG00000056917, ENSMUSG00000037373, ENSMUSG00000023067, ENSMUSG00000028580, ENSMUSG00000019970, ENSMUSG00000048661, ENSMUSG00000039474, ENSMUSG00000027490, ENSMUSG00000025217,…
GOTERM_BP_DIRECT	GO:0018105~peptidyl-serine phosphorylation	6.94109e-06	0.0139964	ENSMUSG00000007613, ENSMUSG00000036273, ENSMUSG00000022433, ENSMUSG00000021108, ENSMUSG00000002205, ENSMUSG00000042489, ENSMUSG00000015599, ENSMUSG00000021457, ENSMUSG00000026779, ENSMUSG00000000489, ENSMUSG00000022781, ENSMUSG00000073563, ENSMUSG00000017868, ENSMUSG00000028708, ENSMUSG00000032440, ENSMUSG00000029711, ENSMUSG00000052889, ENSMUSG00000037337, ENSMUSG00000031314, ENSMUSG00000048895,…
GOTERM_BP_DIRECT	GO:0010628~positive regulation of gene expression	7.56021e-06	0.0152447	ENSMUSG00000025793, ENSMUSG00000038418, ENSMUSG00000017446, ENSMUSG00000039942, ENSMUSG00000029373, ENSMUSG00000031390, ENSMUSG00000030265, ENSMUSG00000001507, ENSMUSG00000022114, ENSMUSG00000027646, ENSMUSG00000054717, ENSMUSG00000059327, ENSMUSG00000031386, ENSMUSG00000015839, ENSMUSG00000040435, ENSMUSG00000004221, ENSMUSG00000022528, ENSMUSG00000037411, ENSMUSG00000013584, ENSMUSG00000031668,…
GOTERM_BP_DIRECT	GO:0009615~response to virus	8.95133e-06	0.0180496	ENSMUSG00000033777, ENSMUSG00000002658, ENSMUSG00000020227, ENSMUSG00000040725, ENSMUSG00000032508, ENSMUSG00000020075, ENSMUSG00000010047, ENSMUSG00000052776, ENSMUSG00000035042, ENSMUSG00000053175, ENSMUSG00000000386, ENSMUSG00000041827, ENSMUSG00000074896, ENSMUSG00000026630, ENSMUSG00000039236, ENSMUSG00000020641, ENSMUSG00000004994, ENSMUSG00000027646, ENSMUSG00000028832, ENSMUSG00000039521,…
GOTERM_BP_DIRECT	GO:0030838~positive regulation of actin filament polymerization	9.38318e-06	0.0189203	ENSMUSG00000036533, ENSMUSG00000018293, ENSMUSG00000066877, ENSMUSG00000001847, ENSMUSG00000026341, ENSMUSG00000021262, ENSMUSG00000044147, ENSMUSG00000021338, ENSMUSG00000044042, ENSMUSG00000059456, ENSMUSG00000027805, ENSMUSG00000022488, ENSMUSG00000030793, ENSMUSG00000004814, ENSMUSG00000006304, ENSMUSG00000021754, ENSMUSG00000094686, ENSMUSG00000041598, ENSMUSG00000059923, ENSMUSG00000037405,…
GOTERM_BP_DIRECT	GO:0035904~aorta development	1.13651e-05	0.0229162	ENSMUSG00000030868, ENSMUSG00000035152, ENSMUSG00000034462, ENSMUSG00000046169, ENSMUSG00000025231, ENSMUSG00000030653, ENSMUSG00000027070, ENSMUSG00000029146, ENSMUSG00000020900, ENSMUSG00000032334, ENSMUSG00000038151, ENSMUSG00000033335, ENSMUSG00000041235, ENSMUSG00000001870, ENSMUSG00000050382, ENSMUSG00000024529, ENSMUSG00000045382, ENSMUSG00000011658, ENSMUSG00000036867, ENSMUSG00000057110,…
GOTERM_BP_DIRECT	GO:0070301~cellular response to hydrogen peroxide	1.23308e-05	0.0248632	ENSMUSG00000027699, ENSMUSG00000031161, ENSMUSG00000026842, ENSMUSG00000024423, ENSMUSG00000026822, ENSMUSG00000003032, ENSMUSG00000018476, ENSMUSG00000019850, ENSMUSG00000043535, ENSMUSG00000024927, ENSMUSG00000024087, ENSMUSG00000002602, ENSMUSG00000002147, ENSMUSG00000019942, ENSMUSG00000025578, ENSMUSG00000024659, ENSMUSG00000050697, ENSMUSG00000055148, ENSMUSG00000018537, ENSMUSG00000009292,…
GOTERM_BP_DIRECT	GO:0032259~methylation	1.24956e-05	0.0251955	ENSMUSG00000029179, ENSMUSG00000035601, ENSMUSG00000037134, ENSMUSG00000074890, ENSMUSG00000049327, ENSMUSG00000021311, ENSMUSG00000027384, ENSMUSG00000015697, ENSMUSG00000038384, ENSMUSG00000022842, ENSMUSG00000022160, ENSMUSG00000025899, ENSMUSG00000004268, ENSMUSG00000037525, ENSMUSG00000039231, ENSMUSG00000060098, ENSMUSG00000029687, ENSMUSG00000044791, ENSMUSG00000028114, ENSMUSG00000030888,…
GOTERM_BP_DIRECT	GO:0046847~filopodium assembly	1.35421e-05	0.0273053	ENSMUSG00000006699, ENSMUSG00000037946, ENSMUSG00000038976, ENSMUSG00000020758, ENSMUSG00000052397, ENSMUSG00000037509, ENSMUSG00000021990, ENSMUSG00000025265, ENSMUSG00000026304, ENSMUSG00000026425, ENSMUSG00000024109, ENSMUSG00000030428, ENSMUSG00000040265, ENSMUSG00000043895, ENSMUSG00000027111
GOTERM_BP_DIRECT	GO:0090630~activation of GTPase activity	1.49516e-05	0.030147	ENSMUSG00000021886, ENSMUSG00000052302, ENSMUSG00000027699, ENSMUSG00000027347, ENSMUSG00000004530, ENSMUSG00000057315, ENSMUSG00000042203, ENSMUSG00000071176, ENSMUSG00000034412, ENSMUSG00000029174, ENSMUSG00000042700, ENSMUSG00000040945, ENSMUSG00000027652, ENSMUSG00000037410, ENSMUSG00000021368, ENSMUSG00000051864, ENSMUSG00000049107, ENSMUSG00000032714, ENSMUSG00000035007, ENSMUSG00000029859,…
GOTERM_BP_DIRECT	GO:0035023~regulation of Rho protein signal transduction	1.49878e-05	0.0302199	ENSMUSG00000027699, ENSMUSG00000031442, ENSMUSG00000040940, ENSMUSG00000031133, ENSMUSG00000066406, ENSMUSG00000020021, ENSMUSG00000071176, ENSMUSG00000033542, ENSMUSG00000021662, ENSMUSG00000037509, ENSMUSG00000028059, ENSMUSG00000034801, ENSMUSG00000025265, ENSMUSG00000019467, ENSMUSG00000032875, ENSMUSG00000009621, ENSMUSG00000025555, ENSMUSG00000024013, ENSMUSG00000051517, ENSMUSG00000038167,…
GOTERM_BP_DIRECT	GO:0007052~mitotic spindle organization	1.5722e-05	0.0317001	ENSMUSG00000021693, ENSMUSG00000028896, ENSMUSG00000058070, ENSMUSG00000040729, ENSMUSG00000027496, ENSMUSG00000032479, ENSMUSG00000064302, ENSMUSG00000035198, ENSMUSG00000031516, ENSMUSG00000023345, ENSMUSG00000037020, ENSMUSG00000019737, ENSMUSG00000025410, ENSMUSG00000021701, ENSMUSG00000024096, ENSMUSG00000020897, ENSMUSG00000028832, ENSMUSG00000028718, ENSMUSG00000033392, ENSMUSG00000005233,…
GOTERM_BP_DIRECT	GO:0007266~Rho protein signal transduction	1.58194e-05	0.0318964	ENSMUSG00000031442, ENSMUSG00000036533, ENSMUSG00000035283, ENSMUSG00000041444, ENSMUSG00000022508, ENSMUSG00000034930, ENSMUSG00000028841, ENSMUSG00000029661, ENSMUSG00000020611, ENSMUSG00000040158, ENSMUSG00000020121, ENSMUSG00000031785, ENSMUSG00000026556, ENSMUSG00000006699, ENSMUSG00000020717, ENSMUSG00000025504, ENSMUSG00000041598, ENSMUSG00000066043, ENSMUSG00000046768, ENSMUSG00000025132,…
GOTERM_BP_DIRECT	GO:0007507~heart development	1.68046e-05	0.0338826	ENSMUSG00000024563, ENSMUSG00000009569, ENSMUSG00000066191, ENSMUSG00000024561, ENSMUSG00000038244, ENSMUSG00000068457, ENSMUSG00000013629, ENSMUSG00000031714, ENSMUSG00000022842, ENSMUSG00000000489, ENSMUSG00000015053, ENSMUSG00000024639, ENSMUSG00000028780, ENSMUSG00000049577, ENSMUSG00000032440, ENSMUSG00000023972, ENSMUSG00000027962, ENSMUSG00000039239, ENSMUSG00000021318, ENSMUSG00000051331,…
GOTERM_BP_DIRECT	GO:0030308~negative regulation of cell growth	1.81642e-05	0.0366233	ENSMUSG00000000440, ENSMUSG00000039981, ENSMUSG00000003031, ENSMUSG00000002603, ENSMUSG00000022508, ENSMUSG00000010047, ENSMUSG00000035107, ENSMUSG00000041153, ENSMUSG00000031548, ENSMUSG00000026883, ENSMUSG00000091971, ENSMUSG00000032402, ENSMUSG00000034201, ENSMUSG00000056427, ENSMUSG00000038332, ENSMUSG00000023067, ENSMUSG00000039239, ENSMUSG00000031353, ENSMUSG00000045193, ENSMUSG00000032187,…
GOTERM_BP_DIRECT	GO:0006284~base-excision repair	1.84434e-05	0.0371863	ENSMUSG00000078249, ENSMUSG00000041429, ENSMUSG00000032298, ENSMUSG00000028329, ENSMUSG00000028884, ENSMUSG00000034206, ENSMUSG00000035121, ENSMUSG00000025269, ENSMUSG00000059263, ENSMUSG00000024742, ENSMUSG00000030271, ENSMUSG00000056758, ENSMUSG00000020287, ENSMUSG00000056394, ENSMUSG00000034674, ENSMUSG00000046711, ENSMUSG00000036023, ENSMUSG00000034748, ENSMUSG00000039396, ENSMUSG00000054051,…
GOTERM_BP_DIRECT	GO:0000281~mitotic cytokinesis	2.04906e-05	0.041313	ENSMUSG00000024989, ENSMUSG00000030867, ENSMUSG00000001833, ENSMUSG00000029177, ENSMUSG00000006906, ENSMUSG00000025235, ENSMUSG00000023015, ENSMUSG00000069601, ENSMUSG00000032254, ENSMUSG00000020900, ENSMUSG00000028832, ENSMUSG00000037725, ENSMUSG00000036777, ENSMUSG00000002307, ENSMUSG00000026088, ENSMUSG00000056201, ENSMUSG00000020315, ENSMUSG00000027306, ENSMUSG00000038545, ENSMUSG00000038467,…
GOTERM_BP_DIRECT	GO:0042149~cellular response to glucose starvation	2.04906e-05	0.041313	ENSMUSG00000042677, ENSMUSG00000068206, ENSMUSG00000024423, ENSMUSG00000032571, ENSMUSG00000040463, ENSMUSG00000020484, ENSMUSG00000037062, ENSMUSG00000033628, ENSMUSG00000020407, ENSMUSG00000026864, ENSMUSG00000050697, ENSMUSG00000024521, ENSMUSG00000009772, ENSMUSG00000034354, ENSMUSG00000029752, ENSMUSG00000037526, ENSMUSG00000031668, ENSMUSG00000028645, ENSMUSG00000052271, ENSMUSG00000015839,…
GOTERM_BP_DIRECT	GO:0045732~positive regulation of protein catabolic process	2.32972e-05	0.0469705	ENSMUSG00000024589, ENSMUSG00000021608, ENSMUSG00000003031, ENSMUSG00000019850, ENSMUSG00000031661, ENSMUSG00000021701, ENSMUSG00000051675, ENSMUSG00000026883, ENSMUSG00000000567, ENSMUSG00000020740, ENSMUSG00000058709, ENSMUSG00000040652, ENSMUSG00000034640, ENSMUSG00000032715, ENSMUSG00000030921, ENSMUSG00000103565, ENSMUSG00000042303, ENSMUSG00000034187, ENSMUSG00000055653, ENSMUSG00000032382,…
GOTERM_BP_DIRECT	GO:0038083~peptidyl-tyrosine autophosphorylation	2.40622e-05	0.0485125	ENSMUSG00000026842, ENSMUSG00000028530, ENSMUSG00000019779, ENSMUSG00000053158, ENSMUSG00000021457, ENSMUSG00000032899, ENSMUSG00000027579, ENSMUSG00000005533, ENSMUSG00000031377, ENSMUSG00000026596, ENSMUSG00000029217, ENSMUSG00000031805, ENSMUSG00000042228, ENSMUSG00000003534, ENSMUSG00000022607, ENSMUSG00000059456, ENSMUSG00000063065, ENSMUSG00000028874, ENSMUSG00000024789, ENSMUSG00000019843,…
GO biological process terms enriched in decreased mRNAs in livers from Cnot1-LKO mice (Cnot1-LKO/Cnot1(fl/fl) <0.5, FDR<0.05)
Category	Term	PValue	FDR	Genes
GOTERM_BP_DIRECT	GO:0055114~oxidation-reduction process	8.89498e-42	1.54804e-38	ENSMUSG00000028240, ENSMUSG00000001467, ENSMUSG00000042102, ENSMUSG00000033308, ENSMUSG00000016194, ENSMUSG00000035105, ENSMUSG00000010663, ENSMUSG00000025921, ENSMUSG00000072946, ENSMUSG00000021594, ENSMUSG00000042248, ENSMUSG00000052974, ENSMUSG00000017453, ENSMUSG00000020777, ENSMUSG00000019762, ENSMUSG00000031708, ENSMUSG00000022445, ENSMUSG00000032263, ENSMUSG00000024646, ENSMUSG00000040147,…
GOTERM_BP_DIRECT	GO:0006629~lipid metabolic process	1.02421e-21	1.78249e-18	ENSMUSG00000028240, ENSMUSG00000001467, ENSMUSG00000042102, ENSMUSG00000033308, ENSMUSG00000071551, ENSMUSG00000016194, ENSMUSG00000035105, ENSMUSG00000022129, ENSMUSG00000010663, ENSMUSG00000025921, ENSMUSG00000072946, ENSMUSG00000021594, ENSMUSG00000042248, ENSMUSG00000052974, ENSMUSG00000017453, ENSMUSG00000020777, ENSMUSG00000019762, ENSMUSG00000031708, ENSMUSG00000022445, ENSMUSG00000032263,…
GOTERM_BP_DIRECT	GO:0019373~epoxygenase P450 pathway	1.49676e-19	2.60489e-16	ENSMUSG00000003053, ENSMUSG00000074254, ENSMUSG00000091867, ENSMUSG00000024987, ENSMUSG00000003555, ENSMUSG00000092008, ENSMUSG00000054417, ENSMUSG00000062624, ENSMUSG00000028240, ENSMUSG00000029630, ENSMUSG00000031640, ENSMUSG00000001467, ENSMUSG00000066072, ENSMUSG00000032808, ENSMUSG00000031549, ENSMUSG00000026170, ENSMUSG00000025197, ENSMUSG00000057778, ENSMUSG00000039519, ENSMUSG00000042248,…
GOTERM_BP_DIRECT	GO:0006631~fatty acid metabolic process	1.22474e-16	1.88738e-13	ENSMUSG00000074254, ENSMUSG00000003053, ENSMUSG00000024987, ENSMUSG00000034450, ENSMUSG00000037071, ENSMUSG00000028240, ENSMUSG00000029630, ENSMUSG00000001467, ENSMUSG00000066072, ENSMUSG00000032808, ENSMUSG00000024799, ENSMUSG00000039519, ENSMUSG00000025921, ENSMUSG00000042248, ENSMUSG00000006373, ENSMUSG00000021594, ENSMUSG00000060613, ENSMUSG00000050445, ENSMUSG00000060407, ENSMUSG00000056035,…
GOTERM_BP_DIRECT	GO:0008203~cholesterol metabolic process	1.40688e-14	2.45359e-11	ENSMUSG00000003053, ENSMUSG00000074254, ENSMUSG00000091867, ENSMUSG00000024987, ENSMUSG00000003555, ENSMUSG00000050103, ENSMUSG00000092008, ENSMUSG00000020051, ENSMUSG00000054417, ENSMUSG00000062624, ENSMUSG00000037071, ENSMUSG00000028240, ENSMUSG00000029630, ENSMUSG00000001467, ENSMUSG00000031640, ENSMUSG00000066072, ENSMUSG00000033308, ENSMUSG00000032808, ENSMUSG00000026170, ENSMUSG00000035105,…
GOTERM_BP_DIRECT	GO:0008202~steroid metabolic process	4.04902e-13	7.0467e-10	ENSMUSG00000003053, ENSMUSG00000024987, ENSMUSG00000003555, ENSMUSG00000028240, ENSMUSG00000029630, ENSMUSG00000001467, ENSMUSG00000031640, ENSMUSG00000066072, ENSMUSG00000032808, ENSMUSG00000026170, ENSMUSG00000035105, ENSMUSG00000025197, ENSMUSG00000039519, ENSMUSG00000042248, ENSMUSG00000060613, ENSMUSG00000040583, ENSMUSG00000050445, ENSMUSG00000068083, ENSMUSG00000074882, ENSMUSG00000060407,…
GOTERM_BP_DIRECT	GO:0052696~flavonoid glucuronidation	4.43312e-13	7.71527e-10	ENSMUSG00000037669, ENSMUSG00000028240, ENSMUSG00000001467, ENSMUSG00000033634, ENSMUSG00000016194, ENSMUSG00000035000, ENSMUSG00000012187, ENSMUSG00000062181, ENSMUSG00000010663, ENSMUSG00000025921, ENSMUSG00000021594, ENSMUSG00000042248, ENSMUSG00000031444, ENSMUSG00000052974, ENSMUSG00000069922, ENSMUSG00000031708, ENSMUSG00000022445, ENSMUSG00000024646, ENSMUSG00000041044, ENSMUSG00000027187,…
GOTERM_BP_DIRECT	GO:0009813~flavonoid biosynthetic process	4.43312e-13	7.71527e-10	ENSMUSG00000031168, ENSMUSG00000028240, ENSMUSG00000001467, ENSMUSG00000016194, ENSMUSG00000032808, ENSMUSG00000024921, ENSMUSG00000025197, ENSMUSG00000010663, ENSMUSG00000025921, ENSMUSG00000042248, ENSMUSG00000021594, ENSMUSG00000028603, ENSMUSG00000031924, ENSMUSG00000040583, ENSMUSG00000031444, ENSMUSG00000060407, ENSMUSG00000089960, ENSMUSG00000052974, ENSMUSG00000027359, ENSMUSG00000020777,…
GOTERM_BP_DIRECT	GO:0007599~hemostasis	1.399e-11	2.43477e-08	ENSMUSG00000003053, ENSMUSG00000024987, ENSMUSG00000003555, ENSMUSG00000020051, ENSMUSG00000028240, ENSMUSG00000029630, ENSMUSG00000001467, ENSMUSG00000031640, ENSMUSG00000066072, ENSMUSG00000032808, ENSMUSG00000026170, ENSMUSG00000025197, ENSMUSG00000039519, ENSMUSG00000039783, ENSMUSG00000042248, ENSMUSG00000060613, ENSMUSG00000050445, ENSMUSG00000068083, ENSMUSG00000074882, ENSMUSG00000060407,…
GOTERM_BP_DIRECT	GO:0007596~blood coagulation	3.06227e-10	5.32946e-07	ENSMUSG00000074254, ENSMUSG00000074882, ENSMUSG00000003053, ENSMUSG00000091867, ENSMUSG00000060407, ENSMUSG00000052974, ENSMUSG00000092008, ENSMUSG00000062624, ENSMUSG00000022445, ENSMUSG00000040660, ENSMUSG00000052520, ENSMUSG00000066072, ENSMUSG00000032808, ENSMUSG00000025479, ENSMUSG00000025197, ENSMUSG00000025003, ENSMUSG00000025004, ENSMUSG00000042248, ENSMUSG00000067225, ENSMUSG00000060613,…
GOTERM_BP_DIRECT	GO:0006694~steroid biosynthetic process	1.54138e-09	2.68255e-06	ENSMUSG00000074254, ENSMUSG00000074882, ENSMUSG00000003053, ENSMUSG00000091867, ENSMUSG00000060407, ENSMUSG00000052974, ENSMUSG00000092008, ENSMUSG00000062624, ENSMUSG00000040660, ENSMUSG00000032808, ENSMUSG00000025479, ENSMUSG00000025197, ENSMUSG00000025003, ENSMUSG00000025004, ENSMUSG00000042248, ENSMUSG00000067225, ENSMUSG00000060613, ENSMUSG00000054827, ENSMUSG00000040583
GOTERM_BP_DIRECT	GO:0006633~fatty acid biosynthetic process	2.5924e-09	4.51171e-06	ENSMUSG00000074254, ENSMUSG00000074882, ENSMUSG00000003053, ENSMUSG00000091867, ENSMUSG00000060407, ENSMUSG00000052974, ENSMUSG00000092008, ENSMUSG00000062624, ENSMUSG00000022445, ENSMUSG00000040660, ENSMUSG00000052520, ENSMUSG00000032808, ENSMUSG00000025479, ENSMUSG00000025197, ENSMUSG00000025003, ENSMUSG00000025004, ENSMUSG00000042248, ENSMUSG00000067225, ENSMUSG00000060613, ENSMUSG00000040583,…
GOTERM_BP_DIRECT	GO:0006957~complement activation, alternative pathway	5.341e-09	9.29526e-06	ENSMUSG00000074254, ENSMUSG00000003053, ENSMUSG00000060407, ENSMUSG00000056035, ENSMUSG00000022445, ENSMUSG00000040660, ENSMUSG00000052520, ENSMUSG00000029630, ENSMUSG00000032808, ENSMUSG00000075551, ENSMUSG00000075552, ENSMUSG00000025003, ENSMUSG00000025004, ENSMUSG00000042248, ENSMUSG00000067225, ENSMUSG00000060613, ENSMUSG00000032310, ENSMUSG00000054827
GOTERM_BP_DIRECT	GO:0006695~cholesterol biosynthetic process	5.94134e-08	0.000103401	ENSMUSG00000003053, ENSMUSG00000091867, ENSMUSG00000060407, ENSMUSG00000056035, ENSMUSG00000052974, ENSMUSG00000054417, ENSMUSG00000022445, ENSMUSG00000040660, ENSMUSG00000052520, ENSMUSG00000029630, ENSMUSG00000025479, ENSMUSG00000025197, ENSMUSG00000040583, ENSMUSG00000032310
GOTERM_BP_DIRECT	GO:0016126~sterol biosynthetic process	1.47166e-07	0.000256122	ENSMUSG00000021416, ENSMUSG00000022040, ENSMUSG00000020003, ENSMUSG00000030545, ENSMUSG00000059743, ENSMUSG00000018796, ENSMUSG00000024228, ENSMUSG00000075543, ENSMUSG00000060657, ENSMUSG00000031767, ENSMUSG00000028603, ENSMUSG00000021884, ENSMUSG00000026664, ENSMUSG00000017453, ENSMUSG00000020777, ENSMUSG00000027359, ENSMUSG00000027187, ENSMUSG00000022323, ENSMUSG00000052392, ENSMUSG00000090150,…
GOTERM_BP_DIRECT	GO:0045834~positive regulation of lipid metabolic process	2.46998e-07	0.000429864	ENSMUSG00000031443, ENSMUSG00000037053, ENSMUSG00000031640, ENSMUSG00000058207, ENSMUSG00000025405, ENSMUSG00000027965, ENSMUSG00000078680, ENSMUSG00000035000, ENSMUSG00000070368, ENSMUSG00000025196, ENSMUSG00000078687, ENSMUSG00000078688, ENSMUSG00000078686, ENSMUSG00000078683, ENSMUSG00000031445, ENSMUSG00000031444, ENSMUSG00000021922, ENSMUSG00000025075, ENSMUSG00000059908, ENSMUSG00000063011,…
GOTERM_BP_DIRECT	GO:0051055~negative regulation of lipid biosynthetic process	4.26313e-07	0.000741935	ENSMUSG00000031443, ENSMUSG00000037053, ENSMUSG00000031640, ENSMUSG00000033634, ENSMUSG00000058207, ENSMUSG00000025405, ENSMUSG00000027965, ENSMUSG00000062181, ENSMUSG00000025196, ENSMUSG00000078688, ENSMUSG00000078686, ENSMUSG00000078683, ENSMUSG00000051716, ENSMUSG00000031445, ENSMUSG00000027312, ENSMUSG00000059908, ENSMUSG00000079415, ENSMUSG00000069922, ENSMUSG00000063011, ENSMUSG00000027187,…
GOTERM_BP_DIRECT	GO:0010888~negative regulation of lipid storage	1.71846e-06	0.00299069	ENSMUSG00000021210, ENSMUSG00000053846, ENSMUSG00000031168, ENSMUSG00000033174, ENSMUSG00000031545, ENSMUSG00000028240, ENSMUSG00000001467, ENSMUSG00000016194, ENSMUSG00000021364, ENSMUSG00000041220, ENSMUSG00000032349, ENSMUSG00000045294, ENSMUSG00000012187, ENSMUSG00000010663, ENSMUSG00000021594, ENSMUSG00000032081, ENSMUSG00000027359, ENSMUSG00000020777, ENSMUSG00000031708, ENSMUSG00000031349,…
GOTERM_BP_DIRECT	GO:0010466~negative regulation of peptidase activity	2.01995e-06	0.00351537	ENSMUSG00000018796, ENSMUSG00000037071, ENSMUSG00000033174, ENSMUSG00000027984, ENSMUSG00000031545, ENSMUSG00000036880, ENSMUSG00000066072, ENSMUSG00000021364, ENSMUSG00000041220, ENSMUSG00000032349, ENSMUSG00000024900, ENSMUSG00000022383, ENSMUSG00000005681, ENSMUSG00000028518, ENSMUSG00000010663, ENSMUSG00000024981, ENSMUSG00000042010, ENSMUSG00000020777, ENSMUSG00000027359, ENSMUSG00000031708,…
GOTERM_BP_DIRECT	GO:0010907~positive regulation of glucose metabolic process	3.73841e-06	0.00650597	ENSMUSG00000050103, ENSMUSG00000032018, ENSMUSG00000031708, ENSMUSG00000033174, ENSMUSG00000033533, ENSMUSG00000037071, ENSMUSG00000025153, ENSMUSG00000021364, ENSMUSG00000020917, ENSMUSG00000041220, ENSMUSG00000032349, ENSMUSG00000032527, ENSMUSG00000024665, ENSMUSG00000028518, ENSMUSG00000010663, ENSMUSG00000028127, ENSMUSG00000042010
GOTERM_BP_DIRECT	GO:0071396~cellular response to lipid	5.60185e-06	0.00974879	ENSMUSG00000024665, ENSMUSG00000010663, ENSMUSG00000037071, ENSMUSG00000021364, ENSMUSG00000041220, ENSMUSG00000032349
GOTERM_BP_DIRECT	GO:0031649~heat generation	5.60185e-06	0.00974879	ENSMUSG00000021999, ENSMUSG00000031443, ENSMUSG00000022877, ENSMUSG00000033860, ENSMUSG00000022875, ENSMUSG00000026715, ENSMUSG00000026579, ENSMUSG00000029664, ENSMUSG00000022766, ENSMUSG00000026368, ENSMUSG00000027249, ENSMUSG00000031640, ENSMUSG00000059481, ENSMUSG00000031445, ENSMUSG00000031138, ENSMUSG00000031444
GOTERM_BP_DIRECT	GO:0042730~fibrinolysis	5.60185e-06	0.00974879	ENSMUSG00000031443, ENSMUSG00000033860, ENSMUSG00000026715, ENSMUSG00000031640, ENSMUSG00000021999, ENSMUSG00000022877, ENSMUSG00000022875, ENSMUSG00000029664, ENSMUSG00000026579, ENSMUSG00000022766, ENSMUSG00000026368, ENSMUSG00000022149, ENSMUSG00000027249, ENSMUSG00000059481, ENSMUSG00000031445, ENSMUSG00000024164, ENSMUSG00000031138, ENSMUSG00000024899, ENSMUSG00000031444
GOTERM_BP_DIRECT	GO:0045721~negative regulation of gluconeogenesis	1.01856e-05	0.0177252	ENSMUSG00000031996, ENSMUSG00000059743, ENSMUSG00000040564, ENSMUSG00000031168, ENSMUSG00000031349, ENSMUSG00000028240, ENSMUSG00000001467, ENSMUSG00000027187, ENSMUSG00000031594, ENSMUSG00000034957, ENSMUSG00000027952, ENSMUSG00000074115, ENSMUSG00000026170, ENSMUSG00000045294, ENSMUSG00000024799, ENSMUSG00000005681, ENSMUSG00000028518, ENSMUSG00000034926, ENSMUSG00000020553, ENSMUSG00000039519,…
GOTERM_BP_DIRECT	GO:0006958~complement activation, classical pathway	1.3368e-05	0.0232626	ENSMUSG00000021210, ENSMUSG00000003555, ENSMUSG00000038641, ENSMUSG00000032018, ENSMUSG00000059743, ENSMUSG00000031168, ENSMUSG00000031349, ENSMUSG00000029269, ENSMUSG00000028240, ENSMUSG00000001467, ENSMUSG00000016194, ENSMUSG00000027952, ENSMUSG00000025479, ENSMUSG00000022210, ENSMUSG00000045294, ENSMUSG00000024799, ENSMUSG00000028518, ENSMUSG00000034926, ENSMUSG00000039519, ENSMUSG00000020609,…
GOTERM_BP_DIRECT	GO:0052695~cellular glucuronidation	1.83444e-05	0.0319211	ENSMUSG00000021210, ENSMUSG00000003555, ENSMUSG00000032018, ENSMUSG00000059743, ENSMUSG00000031708, ENSMUSG00000031168, ENSMUSG00000031349, ENSMUSG00000001467, ENSMUSG00000029311, ENSMUSG00000027952, ENSMUSG00000024799, ENSMUSG00000028518, ENSMUSG00000034926, ENSMUSG00000034308, ENSMUSG00000028603, ENSMUSG00000021594
