# Supplementary material for: The CCR4–NOT complex maintains liver homeostasis through mRNA deadenylation
Source: Life Sci Alliance. 2020 Apr 1;3(5):e201900494. doi: 10.26508/lsa.201900494 (PMC7119370; doi:10.26508/lsa.201900494)
Supplement: Supplementary file 7 [file LSA-2019-00494_TableS7.xlsx]

## Sheet: Sheet1
Table S7. BRF1 RIP enrichment values. BRF1 RIP enrichment value was calculated by normalizing Gene FPKMs in BRF1 immunoprecipitates of liver lysates from control mice with Gene FPKMs in total liver lysates (input) (average of three experiments). Ensemble gene IDs and gene symbols are also shown.
BRF1 enrichment values in livers from control mice
Ensembl_ID	Gene Symbol	BRF1 RIP enrichment value
ENSMUSG00000000001	Gnai3	1.50446
ENSMUSG00000000028	Cdc45	1.53682
ENSMUSG00000000049	Apoh	1.4622
ENSMUSG00000000056	Narf	1.18833
ENSMUSG00000000058	Cav2	2.32739
ENSMUSG00000000078	Klf6	2.70799
ENSMUSG00000000085	Scmh1	2.10677
ENSMUSG00000000088	Cox5a	1.03585
ENSMUSG00000000093	Tbx2	5.98899
ENSMUSG00000000120	Ngfr	3.86157
ENSMUSG00000000127	Fer	1.22966
ENSMUSG00000000131	Xpo6	1.7724
ENSMUSG00000000134	Tfe3	1.12777
ENSMUSG00000000142	Axin2	2.31682
ENSMUSG00000000148	Brat1	1.51693
ENSMUSG00000000149	Gna12	2.04366
ENSMUSG00000000154	Slc22a18	1.51542
ENSMUSG00000000159	Igsf5	0.966981
ENSMUSG00000000168	Dlat	1.57224
ENSMUSG00000000171	Sdhd	0.797909
ENSMUSG00000000184	Ccnd2	4.28472
ENSMUSG00000000194	Gpr107	1.4493
ENSMUSG00000000247	Lhx2	7.00494
ENSMUSG00000000253	Gmpr	3.84633
ENSMUSG00000000266	Mid2	2.18287
ENSMUSG00000000275	Trim25	1.42921
ENSMUSG00000000276	Dgke	2.48045
ENSMUSG00000000278	Scpep1	1.00946
ENSMUSG00000000282	Mnt	1.69866
ENSMUSG00000000290	Itgb2	1.70584
ENSMUSG00000000295	Hddc2	1.36674
ENSMUSG00000000296	Tpd52l1	1.25085
ENSMUSG00000000301	Pemt	0.764987
ENSMUSG00000000303	Cdh1	1.63415
ENSMUSG00000000317	Bcl6b	5.48241
ENSMUSG00000000318	Clec10a	1.30059
ENSMUSG00000000325	Arvcf	1.46149
ENSMUSG00000000326	Comt	0.753857
ENSMUSG00000000339	Rtca	1.0774
ENSMUSG00000000340	Dbt	1.1227
ENSMUSG00000000346	Dazap2	0.846398
ENSMUSG00000000355	Mcts1	1.17623
ENSMUSG00000000374	Trappc10	2.69532
ENSMUSG00000000378	Ccm2	1.12279
ENSMUSG00000000384	Tbrg4	1.45707
ENSMUSG00000000385	Tmprss2	1.61456
ENSMUSG00000000386	Mx1	1.78836
ENSMUSG00000000399	Ndufa9	1.38702
ENSMUSG00000000409	Lck	1.06281
ENSMUSG00000000420	Galnt1	1.3716
ENSMUSG00000000439	Mkrn2	1.66714
ENSMUSG00000000440	Pparg	1.16598
ENSMUSG00000000441	Raf1	1.08648
ENSMUSG00000000486	43344	1.6128
ENSMUSG00000000530	Acvrl1	1.44296
ENSMUSG00000000531	Grasp	3.88536
ENSMUSG00000000532	Acvr1b	2.00773
ENSMUSG00000000538	Tom1l2	1.8794
ENSMUSG00000000552	Zfp385a	0.724722
ENSMUSG00000000555	Itga5	2.27412
ENSMUSG00000000560	Gabra2	1.83103
ENSMUSG00000000561	Wdr77	0.990274
ENSMUSG00000000563	Atp5f1	0.85444
ENSMUSG00000000567	Sox9	1.31377
ENSMUSG00000000568	Hnrnpd	1.46161
ENSMUSG00000000579	Dynlt1c	0.891962
ENSMUSG00000000581	C1d	1.1322
ENSMUSG00000000594	Gm2a	0.734763
ENSMUSG00000000600	Krit1	1.83686
ENSMUSG00000000605	Clcn4-2	1.39848
ENSMUSG00000000628	Hk2	3.99495
ENSMUSG00000000631	Myo18a	2.03075
ENSMUSG00000000673	Haao	1.07602
ENSMUSG00000000682	Cd52	0.618294
ENSMUSG00000000686	Abhd15	1.32091
ENSMUSG00000000693	Loxl3	1.62118
ENSMUSG00000000708	Kat2b	1.657
ENSMUSG00000000711	Rab5b	1.41929
ENSMUSG00000000738	Spg7	1.41247
ENSMUSG00000000739	Sult5a1	1.47445
ENSMUSG00000000740	Rpl13	0.860355
ENSMUSG00000000743	Chmp1a	1.14992
ENSMUSG00000000751	Rpa1	1.51602
ENSMUSG00000000753	Serpinf1	1.15863
ENSMUSG00000000759	Tubgcp3	1.40988
ENSMUSG00000000776	Polr3d	1.9045
ENSMUSG00000000782	Tcf7	1.13614
ENSMUSG00000000787	Ddx3x	2.36147
ENSMUSG00000000791	Il12rb1	1.81783
ENSMUSG00000000804	Usp32	1.68342
ENSMUSG00000000811	Txnrd3	1.58723
ENSMUSG00000000823	Znf512b	1.90412
ENSMUSG00000000826	Dnajc5	1.73423
ENSMUSG00000000827	Tpd52l2	0.976508
ENSMUSG00000000838	Fmr1	1.735
ENSMUSG00000000876	Pxmp4	1.05379
ENSMUSG00000000881	Dlg3	1.14886
ENSMUSG00000000884	Gnb1l	1.26212
ENSMUSG00000000902	Smarcb1	1.45244
ENSMUSG00000000903	Vpreb3	2.39279
ENSMUSG00000000915	Hip1r	1.60987
ENSMUSG00000000916	Nsun5	1.12883
ENSMUSG00000000934	Top1mt	1.26056
ENSMUSG00000000948	Gm38393	1.41335
ENSMUSG00000000957	Mmp14	1.54096
ENSMUSG00000000958	Slc7a7	1.72535
ENSMUSG00000000959	Oxa1l	1.12144
ENSMUSG00000000976	Heatr6	1.58262
ENSMUSG00000001014	Icam4	0.899321
ENSMUSG00000001016	Ilf2	1.44725
ENSMUSG00000001017	Chtop	1.42492
ENSMUSG00000001018	Snapin	1.2529
ENSMUSG00000001020	S100a4	1.14251
ENSMUSG00000001025	S100a6	1.4465
ENSMUSG00000001029	Icam2	1.55306
ENSMUSG00000001034	Mapk7	2.57497
ENSMUSG00000001036	Epn2	2.81038
ENSMUSG00000001039	B9d1	1.16982
ENSMUSG00000001052	Sec24b	2.43541
ENSMUSG00000001053	N4bp3	1.08129
ENSMUSG00000001054	Rmnd5b	1.49275
ENSMUSG00000001056	Nhp2	0.832762
ENSMUSG00000001062	Vps9d1	1.8513
ENSMUSG00000001065	Zfp276	1.37624
ENSMUSG00000001082	Mfsd10	2.2713
ENSMUSG00000001089	Luzp1	2.05588
ENSMUSG00000001095	Slc13a2	0.905751
ENSMUSG00000001098	Kctd10	6.53538
ENSMUSG00000001100	Poldip2	1.10031
ENSMUSG00000001105	Ift20	0.911303
ENSMUSG00000001119	Col6a1	6.25839
ENSMUSG00000001120	Pcbp3	2.93261
ENSMUSG00000001123	Lgals9	0.771961
ENSMUSG00000001127	Araf	1.41686
ENSMUSG00000001128	Cfp	1.3252
ENSMUSG00000001134	Uxt	0.9744
ENSMUSG00000001138	Cnnm3	1.39738
ENSMUSG00000001143	Lman2l	1.23684
ENSMUSG00000001150	Mcm3ap	1.8001
ENSMUSG00000001151	Pcnt	1.13141
ENSMUSG00000001155	Ftcd	1.65537
ENSMUSG00000001156	Mxd1	2.33631
ENSMUSG00000001157	Gmcl1	2.19814
ENSMUSG00000001158	Snrnp27	0.887038
ENSMUSG00000001166	Oas1c	1.40269
ENSMUSG00000001173	Ocrl	2.2423
ENSMUSG00000001175	Calm1	1.32381
ENSMUSG00000001211	Agpat3	1.135
ENSMUSG00000001227	Sema6b	1.31595
ENSMUSG00000001229	Dpp9	1.19145
ENSMUSG00000001240	Ramp2	0.954911
ENSMUSG00000001247	Lsr	1.0678
ENSMUSG00000001248	Gramd1a	1.85813
ENSMUSG00000001249	Hpn	1.20521
ENSMUSG00000001270	Ckb	2.30171
ENSMUSG00000001280	Sp1	1.73974
ENSMUSG00000001281	Itgb7	3.22447
ENSMUSG00000001285	Myg1	1.34586
ENSMUSG00000001288	Rarg	4.50879
ENSMUSG00000001289	Pfdn5	0.69196
ENSMUSG00000001300	Efnb2	2.73313
ENSMUSG00000001305	Rrp15	0.927196
ENSMUSG00000001313	Rnd2	1.17156
ENSMUSG00000001323	Srr	0.932871
ENSMUSG00000001333	Sync	1.5552
ENSMUSG00000001348	Acp5	1.18176
ENSMUSG00000001366	Fbxo9	1.79799
ENSMUSG00000001376	Ccdc132	1.60599
ENSMUSG00000001380	Hars	1.64079
ENSMUSG00000001383	Zmat2	0.734552
ENSMUSG00000001403	Ube2c	1.20143
ENSMUSG00000001415	Smg5	1.41263
ENSMUSG00000001416	Cct3	1.77601
ENSMUSG00000001418	Glmp	1.06084
ENSMUSG00000001419	Mef2d	1.68652
ENSMUSG00000001424	Snd1	1.93556
ENSMUSG00000001435	Col18a1	1.49032
ENSMUSG00000001436	Slc19a1	1.20294
ENSMUSG00000001440	Kpnb1	1.55243
ENSMUSG00000001441	Npepps	1.2291
ENSMUSG00000001445	Mrpl10	0.99459
ENSMUSG00000001467	Cyp51	0.965152
ENSMUSG00000001472	Tcf25	1.35999
ENSMUSG00000001473	Tubb6	1.38784
ENSMUSG00000001482	Def8	1.453
ENSMUSG00000001506	Col1a1	2.22112
ENSMUSG00000001507	Itga3	1.8797
ENSMUSG00000001518	Itfg2	1.55915
ENSMUSG00000001521	Tulp3	3.03639
ENSMUSG00000001524	Gtf2h4	1.65263
ENSMUSG00000001525	Tubb5	1.57288
ENSMUSG00000001542	Ell2	2.04638
ENSMUSG00000001552	Jup	1.68673
ENSMUSG00000001569	Nom1	1.33302
ENSMUSG00000001576	Ergic1	0.836653
ENSMUSG00000001588	Acap1	12.1232
ENSMUSG00000001604	Tcea3	0.879871
ENSMUSG00000001627	Ifrd1	1.98159
ENSMUSG00000001630	Stk38l	1.94213
ENSMUSG00000001632	Brpf1	1.25006
ENSMUSG00000001642	Akr1b3	2.46917
ENSMUSG00000001663	Gstt1	1.01488
ENSMUSG00000001665	Gstt3	1.08074
ENSMUSG00000001666	Ddt	0.841231
ENSMUSG00000001670	Tat	1.53141
ENSMUSG00000001674	Ddx18	1.3636
ENSMUSG00000001687	Ubl3	1.36542
ENSMUSG00000001700	Gramd3	1.09432
ENSMUSG00000001707	Eef1e1	1.32493
ENSMUSG00000001729	Akt1	1.60486
ENSMUSG00000001741	Il16	1.87245
ENSMUSG00000001750	Tcirg1	2.2317
ENSMUSG00000001751	Naglu	1.05028
ENSMUSG00000001755	Coasy	1.46551
ENSMUSG00000001761	Smo	1.9844
ENSMUSG00000001763	Tspan33	0.908685
ENSMUSG00000001767	Crnkl1	1.74583
ENSMUSG00000001768	Rin2	2.57987
ENSMUSG00000001774	Chordc1	1.19172
ENSMUSG00000001783	Rtcb	1.50158
ENSMUSG00000001785	Pwp1	1.29974
ENSMUSG00000001786	Fbxo7	1.21688
ENSMUSG00000001794	Capns1	1.03847
ENSMUSG00000001802	Lrp3	1.34864
ENSMUSG00000001829	Clpb	1.35378
ENSMUSG00000001833	43350	1.44603
ENSMUSG00000001844	Zdhhc4	1.00644
ENSMUSG00000001847	Rac1	1.12369
ENSMUSG00000001855	Nup214	1.57454
ENSMUSG00000001870	Ltbp1	2.77433
ENSMUSG00000001891	Ugp2	0.972292
ENSMUSG00000001909	Trmt1	1.45107
ENSMUSG00000001910	Nacc1	1.32304
ENSMUSG00000001911	Nfix	1.3628
ENSMUSG00000001918	Slc1a5	3.32395
ENSMUSG00000001924	Uba1	1.50168
ENSMUSG00000001942	Siae	1.20753
ENSMUSG00000001943	Vsig2	3.71
ENSMUSG00000001946	Esam	1.5467
ENSMUSG00000001948	Spa17	0.636346
ENSMUSG00000001962	Fam50a	1.77037
ENSMUSG00000001964	Emd	0.960472
ENSMUSG00000001983	Taco1	1.32072
ENSMUSG00000001995	Sipa1l2	2.69616
ENSMUSG00000001998	Ap4e1	1.33835
ENSMUSG00000001999	Blvra	1.22727
ENSMUSG00000002010	Idh3g	1.0097
ENSMUSG00000002014	Ssr4	0.881561
ENSMUSG00000002015	Bcap31	1.42062
ENSMUSG00000002017	Fam98a	1.4181
ENSMUSG00000002028	Kmt2a	1.37494
ENSMUSG00000002031	Ift46	1.17018
ENSMUSG00000002032	Tmem25	1.07253
ENSMUSG00000002043	Trappc6a	1.01138
ENSMUSG00000002052	Supt6	1.39697
ENSMUSG00000002058	Unc119	1.21584
ENSMUSG00000002059	Rab34	1.52844
ENSMUSG00000002064	Sdf2	1.0963
ENSMUSG00000002068	Ccne1	1.69813
ENSMUSG00000002083	Bbc3	1.06731
ENSMUSG00000002102	Psmc3	1.40542
ENSMUSG00000002103	Acp2	1.13643
ENSMUSG00000002105	Slc39a13	1.27324
ENSMUSG00000002107	Celf2	1.78256
ENSMUSG00000002108	Nr1h3	1.12817
ENSMUSG00000002109	Ddb2	2.712
ENSMUSG00000002111	Spi1	1.74638
ENSMUSG00000002129	Sf3a1	1.38128
ENSMUSG00000002147	Stat6	1.67763
ENSMUSG00000002205	Vrk3	1.39448
ENSMUSG00000002210	Smg9	1.32526
ENSMUSG00000002221	Paxip1	1.19953
ENSMUSG00000002222	Rmnd5a	2.16316
ENSMUSG00000002227	Mov10	1.57022
ENSMUSG00000002233	Rhoc	1.65061
ENSMUSG00000002249	Tead3	1.1855
ENSMUSG00000002250	Ppard	1.60636
ENSMUSG00000002265	Peg3	1.51593
ENSMUSG00000002274	Metrn	1.61113
ENSMUSG00000002279	Lmf1	1.29531
ENSMUSG00000002280	Narfl	1.44739
ENSMUSG00000002289	Angptl4	0.958506
ENSMUSG00000002297	Dbf4	1.53653
ENSMUSG00000002307	Daxx	1.92157
ENSMUSG00000002308	Cd320	0.900678
ENSMUSG00000002319	Ipo4	1.5581
ENSMUSG00000002320	Tm9sf1	1.26867
ENSMUSG00000002324	Rec8	1.84856
ENSMUSG00000002325	Irf9	1.43678
ENSMUSG00000002326	Gmpr2	1.21614
ENSMUSG00000002329	Mdp1	1.07238
ENSMUSG00000002332	Dhrs1	1.23239
ENSMUSG00000002342	Tmem161a	1.6267
ENSMUSG00000002343	Armc6	1.13667
ENSMUSG00000002345	2310045N01Rik	0.680321
ENSMUSG00000002346	Slc25a42	1.26958
ENSMUSG00000002365	Snx9	1.29044
ENSMUSG00000002372	Ranbp3	1.46642
ENSMUSG00000002379	Ndufa11	0.857524
ENSMUSG00000002393	Nr2f6	1.77711
ENSMUSG00000002395	Use1	0.793404
ENSMUSG00000002396	Ocel1	1.4846
ENSMUSG00000002409	Dyrk1b	1.36586
ENSMUSG00000002413	Braf	2.0872
ENSMUSG00000002416	Ndufb2	0.793497
ENSMUSG00000002428	Hltf	1.83705
ENSMUSG00000002455	Prpf6	2.03814
ENSMUSG00000002458	Rgs19	2.04523
ENSMUSG00000002475	Abhd3	0.702306
ENSMUSG00000002477	Snrpd1	1.03135
ENSMUSG00000002486	Tchp	2.36171
ENSMUSG00000002496	Tsc2	1.73074
ENSMUSG00000002504	Slc9a3r2	2.12473
ENSMUSG00000002524	Puf60	1.37026
ENSMUSG00000002546	Golga2	1.62449
ENSMUSG00000002550	Uck1	0.962852
ENSMUSG00000002580	Mien1	0.797356
ENSMUSG00000002588	Pon1	1.12761
ENSMUSG00000002602	Axl	1.39885
ENSMUSG00000002603	Tgfb1	1.77006
ENSMUSG00000002608	Ccdc97	1.40962
ENSMUSG00000002617	Zfp40	2.66793
ENSMUSG00000002625	Akap8l	2.44941
ENSMUSG00000002635	Pdcd2l	1.80106
ENSMUSG00000002658	Gtf2f1	1.4592
ENSMUSG00000002660	Clpp	0.892196
ENSMUSG00000002661	Alkbh7	1.1669
ENSMUSG00000002668	Dennd1c	2.89189
ENSMUSG00000002679	Med6	1.28047
ENSMUSG00000002699	Lcp2	1.96644
ENSMUSG00000002718	Cse1l	1.13401
ENSMUSG00000002728	Naa20	1.10249
ENSMUSG00000002731	Prkra	1.31517
ENSMUSG00000002732	Fkbp7	1.51132
ENSMUSG00000002733	Plekha3	2.31075
ENSMUSG00000002741	Ykt6	1.11976
ENSMUSG00000002748	Baz1b	1.54337
ENSMUSG00000002763	Pex6	2.29631
ENSMUSG00000002767	Mrpl2	1.04304
ENSMUSG00000002768	Mea1	0.642736
ENSMUSG00000002769	Gnmt	1.01282
ENSMUSG00000002778	Kdelr1	0.973844
ENSMUSG00000002781	Tmem143	1.185
ENSMUSG00000002797	Ggct	0.959208
ENSMUSG00000002803	Btbd6	1.03553
ENSMUSG00000002804	Nudt14	1.12792
ENSMUSG00000002812	Flii	1.85333
ENSMUSG00000002814	Top3a	1.42754
ENSMUSG00000002820	Atg4d	1.81107
ENSMUSG00000002825	Qtrt1	1.27348
ENSMUSG00000002831	Plin4	1.29745
ENSMUSG00000002833	Hdgfrp2	2.02367
ENSMUSG00000002844	Adprh	1.85897
ENSMUSG00000002845	Tmem39a	1.57303
ENSMUSG00000002846	Timmdc1	1.0763
ENSMUSG00000002847	Pla1a	1.12616
ENSMUSG00000002870	Mcm2	2.39686
ENSMUSG00000002871	Tpra1	1.50848
ENSMUSG00000002881	Nab1	1.38854
ENSMUSG00000002885	Adgre5	1.98996
ENSMUSG00000002897	Il17ra	1.18604
ENSMUSG00000002900	Lamb1	4.72733
ENSMUSG00000002908	Kcnn1	0.78094
ENSMUSG00000002910	Arrdc2	1.543
ENSMUSG00000002944	Cd36	1.42878
ENSMUSG00000002948	Map2k7	1.80057
ENSMUSG00000002949	Timm44	1.19885
ENSMUSG00000002957	Ap2a2	1.70337
ENSMUSG00000002963	Pnkp	1.52634
ENSMUSG00000002968	Med25	1.02238
ENSMUSG00000002980	Bcam	1.72932
ENSMUSG00000002981	Clptm1	0.869369
ENSMUSG00000002983	Relb	3.28552
ENSMUSG00000002984	Tomm40	0.952813
ENSMUSG00000002985	Apoe	1.41919
ENSMUSG00000002992	Apoc2	0.702597
ENSMUSG00000002996	Hbp1	1.09467
ENSMUSG00000003031	Cdkn1b	2.31825
ENSMUSG00000003032	Klf4	2.07992
ENSMUSG00000003033	Ap1m1	1.26949
ENSMUSG00000003037	Rab8a	0.624749
ENSMUSG00000003038	Hmgn2	1.02623
ENSMUSG00000003039	Fam32a	1.06445
ENSMUSG00000003053	Cyp2c29	0.630195
ENSMUSG00000003062	Stard3nl	1.54394
ENSMUSG00000003068	Stk11	1.20995
ENSMUSG00000003072	Atp5d	0.943947
ENSMUSG00000003099	Ppp5c	1.96515
ENSMUSG00000003119	Cdk12	1.14517
ENSMUSG00000003123	Lipe	1.45964
ENSMUSG00000003131	Pafah1b2	1.60288
ENSMUSG00000003134	Tbc1d8	1.57566
ENSMUSG00000003135	Cnot11	1.23957
ENSMUSG00000003154	Foxj2	3.30514
ENSMUSG00000003161	Sri	1.35678
ENSMUSG00000003166	Dgcr2	1.65654
ENSMUSG00000003184	Irf3	1.50161
ENSMUSG00000003190	Bcl2l12	1.92897
ENSMUSG00000003198	Zfp959	1.67699
ENSMUSG00000003199	Mpnd	1.22709
ENSMUSG00000003200	Sh3gl1	1.84943
ENSMUSG00000003208	Ccdc94	0.941058
ENSMUSG00000003226	Ranbp2	1.42694
ENSMUSG00000003228	Grk5	4.95052
ENSMUSG00000003233	Dvl3	1.61383
ENSMUSG00000003234	Abcf3	1.88759
ENSMUSG00000003235	Eif2b5	1.2683
ENSMUSG00000003269	Cyth2	1.67338
ENSMUSG00000003283	Hck	2.14206
ENSMUSG00000003299	Mrpl4	1.21512
ENSMUSG00000003308	Keap1	1.36445
ENSMUSG00000003316	Glg1	1.6067
ENSMUSG00000003344	Btbd2	1.26915
ENSMUSG00000003345	Csnk1g2	1.4516
ENSMUSG00000003346	Abhd17a	0.948051
ENSMUSG00000003348	Mob3a	1.53953
ENSMUSG00000003355	Fkbp11	1.02041
ENSMUSG00000003360	Ddx23	1.44947
ENSMUSG00000003363	Pld3	1.32051
ENSMUSG00000003378	Grik5	1.2261
ENSMUSG00000003380	Rabac1	1.20756
ENSMUSG00000003382	Etv3	2.13136
ENSMUSG00000003402	Prkcsh	1.53848
ENSMUSG00000003420	Fcgrt	1.53071
ENSMUSG00000003421	Nosip	1.22049
ENSMUSG00000003423	Pih1d1	1.39255
ENSMUSG00000003429	Rps11	0.817002
ENSMUSG00000003435	Supt5	1.80706
ENSMUSG00000003437	Paf1	1.54083
ENSMUSG00000003438	Timm50	1.33113
ENSMUSG00000003444	Med29	0.606003
ENSMUSG00000003458	Ncstn	1.73019
ENSMUSG00000003464	Pex19	1.76005
ENSMUSG00000003477	Inmt	1.10959
ENSMUSG00000003484	Cyp4f18	2.76341
ENSMUSG00000003500	Impdh1	3.45176
ENSMUSG00000003518	Dusp3	1.6233
ENSMUSG00000003526	Prodh	1.43278
ENSMUSG00000003527	Dgcr14	1.93389
ENSMUSG00000003528	Slc25a1	1.1278
ENSMUSG00000003531	Dgcr6	1.03941
ENSMUSG00000003541	Ier3	6.0271
ENSMUSG00000003546	Klc4	1.51566
ENSMUSG00000003549	Ercc1	1.50723
ENSMUSG00000003555	Cyp17a1	1.08693
ENSMUSG00000003559	As3mt	1.1105
ENSMUSG00000003573	Homer3	1.33054
ENSMUSG00000003575	Crtc1	1.67339
ENSMUSG00000003581	Rnf215	1.56875
ENSMUSG00000003585	Sec14l2	0.933615
ENSMUSG00000003604	Aven	1.12974
ENSMUSG00000003617	Cp	1.15762
ENSMUSG00000003623	Crot	1.05062
ENSMUSG00000003644	Rps6ka1	1.57456
ENSMUSG00000003660	Snrnp200	1.3425
ENSMUSG00000003662	Ciao1	1.75536
ENSMUSG00000003680	Taf6l	1.02465
ENSMUSG00000003721	Insig2	1.25868
ENSMUSG00000003731	Kpna6	1.70109
ENSMUSG00000003746	Man1a	1.1111
ENSMUSG00000003752	Itpkc	1.20153
ENSMUSG00000003762	Adck4	1.78189
ENSMUSG00000003778	Brd8	1.78148
ENSMUSG00000003779	Kif20a	1.91356
ENSMUSG00000003808	Farsa	1.91366
ENSMUSG00000003809	Gcdh	1.23269
ENSMUSG00000003810	Mast2	1.692
ENSMUSG00000003812	Dnase2a	0.763036
ENSMUSG00000003813	Rad23a	0.881129
ENSMUSG00000003814	Calr	1.03485
ENSMUSG00000003824	Syce2	1.13313
ENSMUSG00000003847	Nfat5	1.84857
ENSMUSG00000003848	Nob1	1.55041
ENSMUSG00000003849	Nqo1	1.33817
ENSMUSG00000003865	Gys1	1.75614
ENSMUSG00000003868	Ruvbl2	1.72184
ENSMUSG00000003873	Bax	0.984111
ENSMUSG00000003923	Tfam	1.35651
ENSMUSG00000003929	Zfp81	1.72877
ENSMUSG00000003948	Mmd	1.05632
ENSMUSG00000003949	Hlf	1.38757
ENSMUSG00000003955	Fam162a	0.795745
ENSMUSG00000003970	Rpl8	1.02572
ENSMUSG00000003992	Ssbp2	1.79878
ENSMUSG00000004018	Fancl	1.41541
ENSMUSG00000004032	Gstm5	0.699599
ENSMUSG00000004035	Gstm7	0.848804
ENSMUSG00000004038	Gstm3	0.847865
ENSMUSG00000004040	Stat3	1.56582
ENSMUSG00000004043	Stat5a	2.18422
ENSMUSG00000004044	Ptrf	4.13155
ENSMUSG00000004054	Map3k11	1.51201
ENSMUSG00000004056	Akt2	1.33074
ENSMUSG00000004069	Dnaja3	1.18549
ENSMUSG00000004070	Hmox2	1.18722
ENSMUSG00000004071	Cdip1	1.16044
ENSMUSG00000004085	Zak	2.47742
ENSMUSG00000004096	Cwc15	0.658189
ENSMUSG00000004098	Col5a3	2.94962
ENSMUSG00000004099	Dnmt1	2.11998
ENSMUSG00000004100	Ppan	1.34469
ENSMUSG00000004105	Angptl2	3.21466
ENSMUSG00000004127	Trmt10a	1.49295
ENSMUSG00000004187	Kifc2	1.47676
ENSMUSG00000004207	Psap	1.45714
ENSMUSG00000004221	Ikbkg	1.36739
ENSMUSG00000004233	Wars2	1.83911
ENSMUSG00000004263	Atn1	1.29305
ENSMUSG00000004264	Phb2	1.13862
ENSMUSG00000004266	Ptpn6	1.40622
ENSMUSG00000004268	Emg1	1.06637
ENSMUSG00000004270	Lpcat3	1.0159
ENSMUSG00000004285	Atp6v1f	0.831106
ENSMUSG00000004317	Clcn5	1.05973
ENSMUSG00000004319	Clcn3	1.74013
ENSMUSG00000004356	Utp20	1.4694
ENSMUSG00000004359	Spic	1.43738
ENSMUSG00000004364	Cul3	1.04591
ENSMUSG00000004383	Large	1.81115
ENSMUSG00000004393	Ddx56	1.62534
ENSMUSG00000004394	Tmed4	1.01085
ENSMUSG00000004446	Bid	1.19257
ENSMUSG00000004451	Ralb	2.64521
ENSMUSG00000004455	Ppp1cc	1.28878
ENSMUSG00000004460	Dnajb11	1.08372
ENSMUSG00000004462	Tbccd1	1.13717
ENSMUSG00000004473	Clec11a	1.24706
ENSMUSG00000004500	Zfp324	1.25955
ENSMUSG00000004508	Gab2	7.86365
ENSMUSG00000004530	Coro1c	2.26111
ENSMUSG00000004535	Tax1bp1	1.29108
ENSMUSG00000004558	Ndrg2	1.1115
ENSMUSG00000004561	Mettl17	1.71826
ENSMUSG00000004562	Arhgef40	3.45799
ENSMUSG00000004565	Pnpla6	2.13942
ENSMUSG00000004567	Mcoln1	1.52072
ENSMUSG00000004568	Arhgef18	1.68512
ENSMUSG00000004591	Pkn2	1.80087
ENSMUSG00000004610	Etfb	1.06609
ENSMUSG00000004612	Nkg7	1.0649
ENSMUSG00000004626	Stxbp2	1.88726
ENSMUSG00000004631	Sgce	1.81466
ENSMUSG00000004633	Chn2	1.4068
ENSMUSG00000004637	Wwox	0.848199
ENSMUSG00000004642	Slbp	0.956435
ENSMUSG00000004655	Aqp1	1.50988
ENSMUSG00000004661	Arid3b	2.62544
ENSMUSG00000004665	Cnn2	2.43432
ENSMUSG00000004667	Polr2e	1.08666
ENSMUSG00000004677	Myo9b	2.11315
ENSMUSG00000004730	Adgre1	1.4437
ENSMUSG00000004748	Mtfp1	1.33444
ENSMUSG00000004768	Rab23	1.82244
ENSMUSG00000004771	Rab11a	1.28045
ENSMUSG00000004788	Eif2b2	1.18187
ENSMUSG00000004789	Dlst	1.23844
ENSMUSG00000004798	Ulk2	1.60815
ENSMUSG00000004814	Ccl24	0.945173
ENSMUSG00000004815	Dgkq	2.29495
ENSMUSG00000004837	Grap	2.47027
ENSMUSG00000004843	Chmp2b	1.17655
ENSMUSG00000004846	Plod3	1.72218
ENSMUSG00000004849	Ap1s1	1.05229
ENSMUSG00000004865	Srpk1	1.56751
ENSMUSG00000004880	Lbr	2.1981
ENSMUSG00000004891	Nes	7.40427
ENSMUSG00000004895	Prcc	1.30961
ENSMUSG00000004896	Rrnad1	1.81164
ENSMUSG00000004897	Hdgf	0.894807
ENSMUSG00000004929	Thop1	1.50188
ENSMUSG00000004931	Apba3	1.19248
ENSMUSG00000004934	Pias4	1.39396
ENSMUSG00000004936	Map2k1	1.23316
ENSMUSG00000004937	Sgta	1.02557
ENSMUSG00000004945	Tmem242	0.608295
ENSMUSG00000004947	Dtx2	1.2558
ENSMUSG00000004951	Hspb1	1.18474
ENSMUSG00000004952	Rasa4	2.50263
ENSMUSG00000004980	Hnrnpa2b1	1.94258
ENSMUSG00000004994	Ccdc130	1.67663
ENSMUSG00000004996	Mri1	1.51235
ENSMUSG00000005034	Prkacb	1.58961
ENSMUSG00000005043	Sgsh	1.6125
ENSMUSG00000005054	Cstb	0.885888
ENSMUSG00000005057	Sh2b2	0.770635
ENSMUSG00000005069	Pex5	2.11024
ENSMUSG00000005078	Jkamp	1.44916
ENSMUSG00000005087	Cd44	1.8497
ENSMUSG00000005089	Slc1a2	1.71333
ENSMUSG00000005102	Eif2ak4	2.62888
ENSMUSG00000005103	Wdr1	1.73996
ENSMUSG00000005107	Slc2a9	1.15336
ENSMUSG00000005124	Wisp1	3.56926
ENSMUSG00000005125	Ndrg1	1.79862
ENSMUSG00000005142	Man2b1	1.39786
ENSMUSG00000005150	Wdr83	1.57712
ENSMUSG00000005161	Prdx2	1.10995
ENSMUSG00000005198	Polr2a	1.12664
ENSMUSG00000005204	Senp3	1.72411
ENSMUSG00000005225	Plekha8	1.5037
ENSMUSG00000005233	Spc25	1.2457
ENSMUSG00000005251	Ripk4	1.28265
ENSMUSG00000005262	Ufd1l	1.47623
ENSMUSG00000005268	Prlr	0.733506
ENSMUSG00000005299	Letm1	0.970643
ENSMUSG00000005312	Ubqln1	1.00269
ENSMUSG00000005320	Fgfr4	1.26795
ENSMUSG00000005338	Cadm3	5.43265
ENSMUSG00000005354	Txn2	0.941886
ENSMUSG00000005362	Crbn	0.907108
ENSMUSG00000005370	Msh6	1.86409
ENSMUSG00000005371	Fbxo11	1.65594
ENSMUSG00000005373	Mlxipl	1.9087
ENSMUSG00000005374	Tbl2	1.29032
ENSMUSG00000005378	Wbscr22	0.965348
ENSMUSG00000005397	Nid1	2.3918
ENSMUSG00000005410	Mcm5	1.6578
ENSMUSG00000005413	Hmox1	2.3095
ENSMUSG00000005417	Mprip	1.8718
ENSMUSG00000005442	Cic	1.42561
ENSMUSG00000005447	Pafah1b3	1.0145
ENSMUSG00000005465	Il27ra	1.43898
ENSMUSG00000005469	Prkaca	1.03643
ENSMUSG00000005481	Ddx39	1.88446
ENSMUSG00000005483	Dnajb1	1.04776
ENSMUSG00000005493	Msh4	0.978074
ENSMUSG00000005501	Usp40	1.67833
ENSMUSG00000005505	Kbtbd4	1.0236
ENSMUSG00000005506	Celf1	1.77491
ENSMUSG00000005510	Ndufs3	1.12416
ENSMUSG00000005514	Por	1.47171
ENSMUSG00000005534	Insr	2.24656
ENSMUSG00000005547	Cyp2a5	1.14075
ENSMUSG00000005553	Atp4a	1.57726
ENSMUSG00000005566	Trim28	2.03052
ENSMUSG00000005575	Ube2m	1.17878
ENSMUSG00000005580	Adcy9	1.55705
ENSMUSG00000005609	Ctr9	1.50543
ENSMUSG00000005610	Eif4g2	1.48768
ENSMUSG00000005611	Mrvi1	6.1752
ENSMUSG00000005615	Pcyt1a	1.64798
ENSMUSG00000005621	Zfp592	1.56795
ENSMUSG00000005625	Psmd4	1.19777
ENSMUSG00000005656	Snx6	1.55293
ENSMUSG00000005667	Mthfd2	2.42137
ENSMUSG00000005672	Kit	2.97575
ENSMUSG00000005674	Tomm40l	1.28789
ENSMUSG00000005677	Nr1i3	1.27171
ENSMUSG00000005681	Apoa2	0.89544
ENSMUSG00000005682	Pan2	2.26013
ENSMUSG00000005683	Cs	1.33129
ENSMUSG00000005686	Ampd3	2.81295
ENSMUSG00000005687	Bcas2	1.09642
ENSMUSG00000005698	Ctcf	1.10512
ENSMUSG00000005699	Pard6a	1.11162
ENSMUSG00000005718	Tfap4	1.10005
ENSMUSG00000005732	Ranbp1	1.29653
ENSMUSG00000005774	Rfx5	2.48172
ENSMUSG00000005779	Psmb4	1.16269
ENSMUSG00000005802	Slc30a4	1.58929
ENSMUSG00000005803	Sqrdl	1.61855
ENSMUSG00000005804	Bloc1s6	1.42947
ENSMUSG00000005813	Metap1	1.58699
ENSMUSG00000005823	Gpr108	1.18477
ENSMUSG00000005836	Gata6	1.39734
ENSMUSG00000005846	Rsl1d1	1.04566
ENSMUSG00000005871	Apc	2.06692
ENSMUSG00000005873	Reep5	1.42247
ENSMUSG00000005881	Ergic3	1.19799
ENSMUSG00000005882	Uqcc1	1.27083
ENSMUSG00000005886	Ncoa2	2.13499
ENSMUSG00000005893	Nr2c2	2.44879
ENSMUSG00000005897	Nr2c1	1.28301
ENSMUSG00000005899	Smpd4	1.579
ENSMUSG00000005907	Pex1	1.54885
ENSMUSG00000005936	Kctd20	1.72149
ENSMUSG00000005949	Ctns	1.13225
ENSMUSG00000005951	Shpk	1.47473
ENSMUSG00000005968	Tuft1	2.30139
ENSMUSG00000005973	Rcn1	2.75571
ENSMUSG00000005980	Dnase1	2.10206
ENSMUSG00000005981	Trap1	1.31041
ENSMUSG00000005982	Naa60	1.01638
ENSMUSG00000005983	1700037C18Rik	0.557599
ENSMUSG00000006005	Tpr	1.44198
ENSMUSG00000006010	BC003331	1.51583
ENSMUSG00000006014	Prg4	1.07032
ENSMUSG00000006019	Dhx34	1.74881
ENSMUSG00000006021	Kptn	1.30901
ENSMUSG00000006024	Napa	1.24926
ENSMUSG00000006050	Sra1	1.18929
ENSMUSG00000006057	Atp5g1	0.517068
ENSMUSG00000006058	Snf8	0.948137
ENSMUSG00000006095	Tbcb	1.13559
ENSMUSG00000006127	Inpp5k	1.59435
ENSMUSG00000006134	Crkl	2.14871
ENSMUSG00000006154	Eps8l1	1.99474
ENSMUSG00000006169	Clint1	1.01494
ENSMUSG00000006191	Cdkal1	0.940193
ENSMUSG00000006205	Htra1	2.80524
ENSMUSG00000006215	Zbtb17	1.96101
ENSMUSG00000006218	Fam131c	1.78484
ENSMUSG00000006235	Epor	9.57922
ENSMUSG00000006241	Ccdc159	1.28692
ENSMUSG00000006262	Mob1b	1.33706
ENSMUSG00000006273	Atp6v1b2	1.54646
ENSMUSG00000006276	Eps15l1	1.88487
ENSMUSG00000006281	Tep1	2.07006
ENSMUSG00000006288	Ttc5	2.59098
ENSMUSG00000006289	Osgep	1.28278
ENSMUSG00000006299	Aamp	1.48161
ENSMUSG00000006301	Tmbim1	1.38281
ENSMUSG00000006304	Arpc2	0.8144
ENSMUSG00000006307	Kmt2b	1.73071
ENSMUSG00000006315	Tmem147	0.735153
ENSMUSG00000006333	Rps9	0.820303
ENSMUSG00000006335	Tfpt	1.19096
ENSMUSG00000006342	Susd2	3.65984
ENSMUSG00000006344	Ggt5	7.13531
ENSMUSG00000006356	Crip2	2.17414
ENSMUSG00000006360	Crip1	1.05299
ENSMUSG00000006362	Cbfa2t3	2.5476
ENSMUSG00000006373	Pgrmc1	1.07002
ENSMUSG00000006378	Gcat	1.23131
ENSMUSG00000006386	Tek	2.20428
ENSMUSG00000006390	Elovl1	0.874954
ENSMUSG00000006392	Med8	0.745778
ENSMUSG00000006412	Pfdn2	1.21579
ENSMUSG00000006418	Rnf114	1.47251
ENSMUSG00000006423	C330007P06Rik	1.40912
ENSMUSG00000006442	Srm	0.980531
ENSMUSG00000006445	Epha2	2.74625
ENSMUSG00000006456	Rbm14	1.55303
ENSMUSG00000006463	Zdhhc24	1.1053
ENSMUSG00000006471	Ndor1	1.57711
ENSMUSG00000006476	Nsmf	1.46347
ENSMUSG00000006494	Pdk1	1.82753
ENSMUSG00000006498	Ptbp1	1.34674
ENSMUSG00000006517	Mvd	1.5231
ENSMUSG00000006519	Cyba	1.33647
ENSMUSG00000006522	Itih3	1.38745
ENSMUSG00000006526	Tmem110	1.50108
ENSMUSG00000006527	Sfmbt1	2.07565
ENSMUSG00000006529	Itih1	1.60071
ENSMUSG00000006538	Ihh	3.42114
ENSMUSG00000006567	Atp7b	1.37022
ENSMUSG00000006575	Rundc3a	1.12551
ENSMUSG00000006585	Cdt1	2.26861
ENSMUSG00000006589	Aprt	1.2629
ENSMUSG00000006599	Gtf2h1	1.2367
ENSMUSG00000006611	Hfe	0.986452
ENSMUSG00000006641	Slc5a6	1.72743
ENSMUSG00000006673	Qrich1	1.33296
ENSMUSG00000006676	Usp19	1.86681
ENSMUSG00000006678	Pola1	1.98791
ENSMUSG00000006699	Cdc42	0.889324
ENSMUSG00000006705	Pknox1	1.35901
ENSMUSG00000006711	D130043K22Rik	1.40138
ENSMUSG00000006715	Gmnn	1.2321
ENSMUSG00000006717	Acot13	1.05257
ENSMUSG00000006728	Cdk4	1.29021
ENSMUSG00000006731	B4galnt1	1.00956
ENSMUSG00000006732	Mettl1	1.30126
ENSMUSG00000006736	Tspan31	0.673268
ENSMUSG00000006740	Kif5b	2.17705
ENSMUSG00000006763	Saal1	1.6894
ENSMUSG00000006777	Krt23	1.72091
ENSMUSG00000006782	Cnp	1.21201
ENSMUSG00000006784	Ttc25	0.730313
ENSMUSG00000006800	Sulf2	1.14529
ENSMUSG00000006818	Sod2	1.19238
ENSMUSG00000006850	Tmco6	1.90533
ENSMUSG00000006906	Stambp	1.11435
ENSMUSG00000006920	Ezh1	1.72768
ENSMUSG00000006930	Hap1	5.30951
ENSMUSG00000006931	P3h4	5.38336
ENSMUSG00000006932	Ctnnb1	2.15695
ENSMUSG00000006941	Eif1b	1.19809
ENSMUSG00000006958	Chrd	1.54254
ENSMUSG00000006998	Psmd2	1.847
ENSMUSG00000007029	Vars	2.09838
ENSMUSG00000007033	Hspa1l	0.662208
ENSMUSG00000007035	Msh5	2.42605
ENSMUSG00000007036	Abhd16a	1.41504
ENSMUSG00000007038	Neu1	1.25634
ENSMUSG00000007039	Ddah2	1.94666
ENSMUSG00000007041	Clic1	1.33777
ENSMUSG00000007050	Lsm2	0.629138
ENSMUSG00000007080	Pole	1.45513
ENSMUSG00000007216	Zfp775	0.916792
ENSMUSG00000007338	Mrpl49	0.633194
ENSMUSG00000007379	Dennd2c	0.912539
ENSMUSG00000007411	Mark3	1.61423
ENSMUSG00000007415	Gatad1	1.61581
ENSMUSG00000007458	M6pr	1.41276
ENSMUSG00000007476	Lrrc8a	1.47943
ENSMUSG00000007564	Ppp2r1a	1.27044
ENSMUSG00000007570	Fance	1.75582
ENSMUSG00000007589	Tinf2	1.35798
ENSMUSG00000007594	Hapln4	1.39838
ENSMUSG00000007603	Dus3l	1.80953
ENSMUSG00000007610	Gtpbp3	1.55841
ENSMUSG00000007613	Tgfbr1	1.83668
ENSMUSG00000007617	Homer1	1.80199
ENSMUSG00000007655	Cav1	1.99083
ENSMUSG00000007656	Arpp19	0.70228
ENSMUSG00000007659	Bcl2l1	1.68337
ENSMUSG00000007670	Khsrp	1.22542
ENSMUSG00000007721	Ccdc124	0.998243
ENSMUSG00000007739	Cct4	1.3857
ENSMUSG00000007777	0610009B22Rik	1.23241
ENSMUSG00000007812	Zfp655	1.49304
ENSMUSG00000007815	Rhoa	1.40178
ENSMUSG00000007817	Zmiz1	1.67159
ENSMUSG00000007827	Ankrd26	1.29443
ENSMUSG00000007833	Aldh16a1	1.60937
ENSMUSG00000007836	Hnrnpa0	1.68576
ENSMUSG00000007837	Prrg2	0.916126
ENSMUSG00000007850	Hnrnph1	2.32747
ENSMUSG00000007867	Ift43	2.42246
ENSMUSG00000007872	Id3	1.46439
ENSMUSG00000007880	Arid1a	2.40931
ENSMUSG00000007891	Ctsd	1.28291
ENSMUSG00000007892	Rplp1	0.547295
ENSMUSG00000007950	Abhd8	1.59123
ENSMUSG00000007987	Ift22	0.969222
ENSMUSG00000008035	Mid1ip1	1.34779
ENSMUSG00000008036	Ap2s1	1.12186
ENSMUSG00000008090	Fgfrl1	1.60611
ENSMUSG00000008140	Emc10	1.16042
ENSMUSG00000008153	Clstn3	1.6691
ENSMUSG00000008167	Fbxw9	1.08095
ENSMUSG00000008200	Fnbp4	2.02452
ENSMUSG00000008206	Cers4	3.68365
ENSMUSG00000008226	Scrn3	0.950224
ENSMUSG00000008301	Phax	1.14249
ENSMUSG00000008305	Tle1	1.26851
ENSMUSG00000008333	Snrpb2	1.38529
ENSMUSG00000008348	Ubc	1.20022
ENSMUSG00000008373	Prpf31	1.44458
ENSMUSG00000008384	Sertad1	1.09766
ENSMUSG00000008393	Carhsp1	1.29737
ENSMUSG00000008398	Elk3	2.46228
ENSMUSG00000008429	Herpud2	1.04713
ENSMUSG00000008435	Rdh13	1.6835
ENSMUSG00000008450	Nutf2	1.02725
ENSMUSG00000008475	Arpc5	2.08492
ENSMUSG00000008496	Pou2f2	1.45713
ENSMUSG00000008540	Mgst1	0.77403
ENSMUSG00000008575	Nfib	1.95794
ENSMUSG00000008604	Ubqln4	1.42875
ENSMUSG00000008668	Rps18	0.842467
ENSMUSG00000008682	Rpl10	0.725016
ENSMUSG00000008683	Rps15a	0.808131
ENSMUSG00000008690	Ncaph2	1.21694
ENSMUSG00000008730	Hipk1	1.94571
ENSMUSG00000008763	Man1a2	1.3467
ENSMUSG00000008822	Acyp1	0.818179
ENSMUSG00000008845	Cd163	1.45453
ENSMUSG00000008855	Hdac5	1.44805
ENSMUSG00000008859	Rala	0.916757
ENSMUSG00000008892	Vdac3	1.23422
ENSMUSG00000008958	Vps72	1.08892
ENSMUSG00000008976	Gabpa	1.58983
ENSMUSG00000008999	Bmp7	0.92804
ENSMUSG00000009013	Dynll1	1.0679
ENSMUSG00000009030	Pdcl	2.30144
ENSMUSG00000009035	Tmem184b	1.53623
ENSMUSG00000009073	Nf2	1.52705
ENSMUSG00000009075	Cabp7	0.973255
ENSMUSG00000009076	Zmat5	0.916721
ENSMUSG00000009079	Ewsr1	1.98455
ENSMUSG00000009090	Ap1b1	1.45102
ENSMUSG00000009092	Derl3	0.90477
ENSMUSG00000009108	Gnat2	1.28421
ENSMUSG00000009112	Bcl2l13	1.39967
ENSMUSG00000009145	Dqx1	1.57859
ENSMUSG00000009207	Lnp	1.72211
ENSMUSG00000009281	Rarres2	0.977096
ENSMUSG00000009291	Pttg1ip	0.932649
ENSMUSG00000009292	Trpm2	0.816871
ENSMUSG00000009293	Ube2g2	1.33431
ENSMUSG00000009376	Met	1.5324
ENSMUSG00000009378	Slc16a12	1.16767
ENSMUSG00000009406	Elk1	3.14814
ENSMUSG00000009418	Nav1	4.57229
ENSMUSG00000009470	Tnpo1	2.29796
ENSMUSG00000009535	Rnmt	1.40011
ENSMUSG00000009545	Kcnq1	2.99818
ENSMUSG00000009549	Srp14	1.10593
ENSMUSG00000009555	Cdk9	1.54775
ENSMUSG00000009563	Tor2a	0.98709
ENSMUSG00000009566	Fpgs	1.38111
ENSMUSG00000009569	Mkl2	1.80944
ENSMUSG00000009575	Cbx5	2.13014
ENSMUSG00000009585	Apobec3	2.46674
ENSMUSG00000009614	Sardh	1.49932
ENSMUSG00000009621	Vav2	1.63808
ENSMUSG00000009630	Ppp2cb	1.4486
ENSMUSG00000009633	G0s2	1.39917
ENSMUSG00000009640	Dmap1	1.67355
ENSMUSG00000009646	Pla2g12b	1.00561
ENSMUSG00000009647	Mcu	0.760619
ENSMUSG00000009654	Oit3	1.59165
ENSMUSG00000009681	Bcr	2.12254
ENSMUSG00000009687	Fxyd5	0.9256
ENSMUSG00000009733	Tfcp2	1.83818
ENSMUSG00000009739	Pou6f1	2.56651
ENSMUSG00000009741	Ubp1	1.70333
ENSMUSG00000009772	Nuak2	1.72023
ENSMUSG00000009828	Ick	1.20755
ENSMUSG00000009863	Sdhb	1.04157
ENSMUSG00000009894	Snap47	0.900865
ENSMUSG00000009905	Kdsr	1.42973
ENSMUSG00000009907	Vps4b	1.74237
ENSMUSG00000009927	Rps25	0.999766
ENSMUSG00000009995	Taz	1.28895
ENSMUSG00000010025	Aldh3a2	0.930155
ENSMUSG00000010045	Tmem115	1.16063
ENSMUSG00000010047	Hyal2	1.12471
ENSMUSG00000010048	Ifrd2	1.19225
ENSMUSG00000010051	Hyal1	0.783843
ENSMUSG00000010054	Tusc2	1.01304
ENSMUSG00000010057	Nprl2	1.5019
ENSMUSG00000010064	Slc38a3	1.12758
ENSMUSG00000010067	Rassf1	1.44283
ENSMUSG00000010095	Slc3a2	1.38799
ENSMUSG00000010097	Nxf1	1.7087
ENSMUSG00000010110	Stx5a	1.1335
ENSMUSG00000010122	Slc47a1	1.17814
ENSMUSG00000010175	Prox1	1.24487
ENSMUSG00000010205	Raver1	1.01051
ENSMUSG00000010277	2610507B11Rik	1.78855
ENSMUSG00000010290	AI597479	1.62417
ENSMUSG00000010307	Tmem86a	0.894078
ENSMUSG00000010358	Ifi35	1.52102
ENSMUSG00000010362	Rdm1	1.15377
ENSMUSG00000010376	Nedd8	1.06262
ENSMUSG00000010392	Gosr1	2.02847
ENSMUSG00000010406	Mrpl52	0.847942
ENSMUSG00000010453	Kansl3	1.26583
ENSMUSG00000010517	Faf1	1.33179
ENSMUSG00000010538	Tsacc	0.771763
ENSMUSG00000010554	Mettl16	1.31197
ENSMUSG00000010601	Apol7a	0.710015
ENSMUSG00000010607	Pigyl	0.819536
ENSMUSG00000010608	Rbm25	1.24946
ENSMUSG00000010609	Psen2	0.874408
ENSMUSG00000010651	Acaa1b	1.34556
ENSMUSG00000010663	Fads1	0.994484
ENSMUSG00000010721	Lmbr1	1.83341
ENSMUSG00000010755	Cars	1.65171
ENSMUSG00000010797	Wnt2	1.1557
ENSMUSG00000010911	Apip	1.25122
ENSMUSG00000010914	Pdhx	1.44854
ENSMUSG00000010936	Vac14	1.17827
ENSMUSG00000011096	Akt1s1	0.909536
ENSMUSG00000011114	Tbrg1	1.13289
ENSMUSG00000011148	Adssl1	1.56213
ENSMUSG00000011158	Brf1	1.6044
ENSMUSG00000011179	Odc1	1.96924
ENSMUSG00000011254	Thg1l	1.84818
ENSMUSG00000011257	Pabpc4	1.54343
ENSMUSG00000011263	Exoc3l2	3.01484
ENSMUSG00000011267	Zfp296	0.949059
ENSMUSG00000011305	Plin5	1.39387
ENSMUSG00000011306	Sugp1	1.5797
ENSMUSG00000011382	Dhdh	1.55026
ENSMUSG00000011427	Zfp790	2.66504
ENSMUSG00000011658	Fuz	1.83961
ENSMUSG00000011752	Pgam1	1.03374
ENSMUSG00000011831	Evi5	1.7933
ENSMUSG00000011832	Evi5l	1.37515
ENSMUSG00000011837	Snapc2	1.22407
ENSMUSG00000011877	Git1	2.45711
ENSMUSG00000011884	Gltp	1.97221
ENSMUSG00000011958	Bnip2	2.46667
ENSMUSG00000011960	Ccnt1	1.79162
ENSMUSG00000012017	Scarf2	11.0823
ENSMUSG00000012076	Brms1l	1.55826
ENSMUSG00000012114	Med15	1.38389
ENSMUSG00000012117	Dhdds	1.14275
ENSMUSG00000012187	Mogat1	2.47754
ENSMUSG00000012296	Tjap1	1.86221
ENSMUSG00000012405	Rpl15	0.898573
ENSMUSG00000012422	Tmem167	0.982278
ENSMUSG00000012428	Steap4	2.03276
ENSMUSG00000012429	Mplkip	0.912993
ENSMUSG00000012483	Rpa3	0.948627
ENSMUSG00000012519	Mlkl	1.74621
ENSMUSG00000012535	Tnpo3	1.31868
ENSMUSG00000012609	Ttll5	0.849111
ENSMUSG00000012640	Zfp715	1.38062
ENSMUSG00000012777	Acpt	0.937669
ENSMUSG00000012848	Rps5	0.687835
ENSMUSG00000013033	Adgrl1	10.1309
ENSMUSG00000013076	Amotl1	7.72337
ENSMUSG00000013089	Etv5	2.9715
ENSMUSG00000013150	Gfod2	1.49452
ENSMUSG00000013160	Atp6v0d1	0.851438
ENSMUSG00000013236	Ptprs	4.99723
ENSMUSG00000013275	Slc41a1	1.25698
ENSMUSG00000013465	Nelfb	1.785
ENSMUSG00000013495	Tmem175	1.8524
ENSMUSG00000013539	Tango2	0.984063
ENSMUSG00000013593	Ndufs2	1.29148
ENSMUSG00000013622	Atraid	0.936898
ENSMUSG00000013629	Cad	2.1071
ENSMUSG00000013646	Sh3bp5l	1.51146
ENSMUSG00000013662	Atad1	1.38166
ENSMUSG00000013663	Pten	1.83024
ENSMUSG00000013698	Pea15a	2.2345
ENSMUSG00000013701	Timm23	0.670842
ENSMUSG00000013707	Tnfaip8l2	1.4298
ENSMUSG00000013736	Trnt1	1.10442
ENSMUSG00000013787	Ehmt2	1.64361
ENSMUSG00000013822	Elof1	0.734656
ENSMUSG00000013833	Med16	1.30224
ENSMUSG00000013846	St3gal1	1.26664
ENSMUSG00000013858	Tmem259	1.14158
ENSMUSG00000013878	Rnf170	1.05302
ENSMUSG00000013973	Dedd	1.15133
ENSMUSG00000013997	Nit1	1.16173
ENSMUSG00000014039	Prdm15	2.13358
ENSMUSG00000014074	Rnf168	1.05092
ENSMUSG00000014075	Tctex1d2	1.33696
ENSMUSG00000014077	Chp1	1.56332
ENSMUSG00000014177	Tvp23b	1.49102
ENSMUSG00000014195	Dnajc7	1.95061
ENSMUSG00000014226	Cacybp	1.1027
ENSMUSG00000014232	Cluap1	1.6553
ENSMUSG00000014243	Zswim7	1.13383
ENSMUSG00000014245	Pigl	0.720488
ENSMUSG00000014294	Ndufa2	0.750395
ENSMUSG00000014301	Pam16	0.855512
ENSMUSG00000014313	Cox6c	0.779923
ENSMUSG00000014349	Ube2z	1.74348
ENSMUSG00000014353	Tmem87b	2.09035
ENSMUSG00000014355	Anapc1	2.09003
ENSMUSG00000014361	Mertk	1.7951
ENSMUSG00000014402	Tsg101	1.01425
ENSMUSG00000014418	Hps5	1.89788
ENSMUSG00000014426	Map3k4	1.60618
ENSMUSG00000014444	Piezo1	3.55027
ENSMUSG00000014470	Rnf166	1.19734
ENSMUSG00000014496	Ankrd28	1.83789
ENSMUSG00000014498	Ankrd52	1.1429
ENSMUSG00000014503	Pkd2l2	1.70355
ENSMUSG00000014504	Srp19	1.03591
ENSMUSG00000014542	Clec4f	1.6179
ENSMUSG00000014547	Wdfy2	1.06002
ENSMUSG00000014550	Rbsn	1.70049
ENSMUSG00000014551	Mrps25	1.40079
ENSMUSG00000014554	Dguok	1.47517
ENSMUSG00000014592	Camta1	0.791618
ENSMUSG00000014599	Csf1	3.76878
ENSMUSG00000014601	Strip1	1.93898
ENSMUSG00000014606	Slc25a11	1.36537
ENSMUSG00000014633	Cmc2	0.966023
ENSMUSG00000014668	Chfr	1.74675
ENSMUSG00000014704	Hoxa2	1.56813
ENSMUSG00000014748	Tex261	1.28274
ENSMUSG00000014763	Fam120b	1.35991
ENSMUSG00000014767	Tbp	1.38508
ENSMUSG00000014769	Psmb1	1.05738
ENSMUSG00000014771	Pdcd2	1.02848
ENSMUSG00000014773	Dll1	2.89817
ENSMUSG00000014776	Nol3	2.14428
ENSMUSG00000014778	Fhod1	4.99698
ENSMUSG00000014791	Elmo3	1.57973
ENSMUSG00000014837	4931428F04Rik	2.23749
ENSMUSG00000014850	Msh3	1.41356
ENSMUSG00000014852	Adamts13	7.43009
ENSMUSG00000014856	Tmem208	1.1456
ENSMUSG00000014859	E2f4	1.19431
ENSMUSG00000014867	Surf4	0.888282
ENSMUSG00000014873	Surf2	1.0197
ENSMUSG00000014905	Dnajb9	1.04336
ENSMUSG00000014907	Naf1	1.48779
ENSMUSG00000014932	Yes1	1.29797
ENSMUSG00000014956	Ppp1cb	1.8972
ENSMUSG00000014959	Gorasp2	0.956293
ENSMUSG00000014980	Tsen15	0.957858
ENSMUSG00000015002	Efr3a	1.26707
ENSMUSG00000015013	Trappc2l	1.87686
ENSMUSG00000015016	Acsf3	1.33547
ENSMUSG00000015023	Ddx19a	0.985734
ENSMUSG00000015027	Galns	1.32479
ENSMUSG00000015083	C8g	0.875053
ENSMUSG00000015085	Entpd2	1.74035
ENSMUSG00000015087	Rabl6	1.6234
ENSMUSG00000015090	Ptgds	2.64187
ENSMUSG00000015092	Edf1	0.969426
ENSMUSG00000015093	Clic3	1.49243
ENSMUSG00000015094	Npdc1	2.38788
ENSMUSG00000015095	Fbxw5	1.43375
ENSMUSG00000015112	Slc25a13	1.53247
ENSMUSG00000015120	Ube2i	1.08352
ENSMUSG00000015126	Tsr3	1.33758
ENSMUSG00000015127	Unkl	2.43503
ENSMUSG00000015133	Lrrk1	2.01816
ENSMUSG00000015143	Actn1	2.90315
ENSMUSG00000015149	Sirt2	0.751862
ENSMUSG00000015165	Hnrnpl	1.47234
ENSMUSG00000015176	Nolc1	1.29591
ENSMUSG00000015189	Casd1	1.66419
ENSMUSG00000015202	Cnksr3	2.83272
ENSMUSG00000015214	Mtmr1	1.75869
ENSMUSG00000015217	Hmgb3	1.01611
ENSMUSG00000015224	Cyp2j9	1.35398
ENSMUSG00000015243	Abca1	1.59924
ENSMUSG00000015247	Nipsnap3b	1.78845
ENSMUSG00000015289	Lage3	0.890191
ENSMUSG00000015290	Ubl4a	1.19176
ENSMUSG00000015291	Gdi1	1.44671
ENSMUSG00000015305	Sash1	2.49569
ENSMUSG00000015312	Gadd45b	1.06437
ENSMUSG00000015316	Slamf1	1.13262
ENSMUSG00000015335	Zdhhc12	0.762625
ENSMUSG00000015337	Endog	1.06886
ENSMUSG00000015340	Cybb	1.36675
ENSMUSG00000015341	Golga7	1.3182
ENSMUSG00000015342	Xk	2.09618
ENSMUSG00000015354	Pcolce2	1.35831
ENSMUSG00000015355	Cd48	1.3425
ENSMUSG00000015357	Clpx	1.33634
ENSMUSG00000015363	Trabd	1.35804
ENSMUSG00000015377	Dennd6b	2.4233
ENSMUSG00000015396	Cd83	1.75262
ENSMUSG00000015461	Atf6b	1.41009
ENSMUSG00000015468	Notch4	3.43246
ENSMUSG00000015474	Ppt2	1.1688
ENSMUSG00000015478	Rnf5	0.725297
ENSMUSG00000015488	Cacfd1	0.873255
ENSMUSG00000015501	Hivep2	1.67128
ENSMUSG00000015522	Arnt	1.69467
ENSMUSG00000015536	Mocs2	0.873387
ENSMUSG00000015542	Nat9	1.45994
ENSMUSG00000015568	Lpl	1.4022
ENSMUSG00000015575	Atp6v0e	1.2825
ENSMUSG00000015597	Zfp318	1.25364
ENSMUSG00000015605	Srf	2.18413
ENSMUSG00000015647	Lama5	4.20766
ENSMUSG00000015653	Steap2	1.01649
ENSMUSG00000015656	Hspa8	1.17214
ENSMUSG00000015668	Pdzd11	0.854764
ENSMUSG00000015671	Psma2	1.35215
ENSMUSG00000015672	Mrpl32	1.1299
ENSMUSG00000015697	Setdb1	2.22326
ENSMUSG00000015702	Anxa9	2.6237
ENSMUSG00000015711	Prune	1.22399
ENSMUSG00000015714	Cers2	0.720076
ENSMUSG00000015733	Capza2	1.25223
ENSMUSG00000015745	Plekho1	1.9963
ENSMUSG00000015747	Vps45	1.70294
ENSMUSG00000015748	Prpf3	1.41183
ENSMUSG00000015749	Anp32e	1.53823
ENSMUSG00000015750	Aph1a	0.975578
ENSMUSG00000015755	Tab2	1.40067
ENSMUSG00000015757	Ppil4	1.60011
ENSMUSG00000015759	Cnih1	0.70507
ENSMUSG00000015766	Eps8	3.04269
ENSMUSG00000015776	Med22	1.60266
ENSMUSG00000015790	Surf1	1.10177
ENSMUSG00000015804	Med28	1.72751
ENSMUSG00000015806	Qdpr	1.3272
ENSMUSG00000015812	Gnrh1	5.01503
ENSMUSG00000015837	Sqstm1	1.24292
ENSMUSG00000015839	Nfe2l2	1.23304
ENSMUSG00000015843	Rxrg	1.16698
ENSMUSG00000015846	Rxra	1.58841
ENSMUSG00000015850	Adamtsl4	6.87055
ENSMUSG00000015854	Cd5l	1.52264
ENSMUSG00000015869	Prpsap1	1.1814
ENSMUSG00000015882	Lcorl	1.94371
ENSMUSG00000015889	Lta4h	1.56491
ENSMUSG00000015890	Amdhd1	1.26105
ENSMUSG00000015932	Dstn	1.02076
ENSMUSG00000015937	H2afy	1.43109
ENSMUSG00000015942	Gtf2ird2	1.73576
ENSMUSG00000015943	Bola1	0.766022
ENSMUSG00000015944	Gatsl2	1.72107
ENSMUSG00000015947	Fcgr1	1.43169
ENSMUSG00000015950	Ncf1	1.7163
ENSMUSG00000015961	Adss	1.09522
ENSMUSG00000015966	Il17rb	1.09462
ENSMUSG00000015968	Cacna1d	1.63451
ENSMUSG00000015970	Chdh	1.23459
ENSMUSG00000015971	Actr8	1.35134
ENSMUSG00000015994	Fnta	1.11455
ENSMUSG00000016018	Skiv2l2	1.5914
ENSMUSG00000016024	Lbp	1.45342
ENSMUSG00000016028	Celsr1	1.88452
ENSMUSG00000016087	Fli1	1.95634
ENSMUSG00000016128	Stard13	1.91626
ENSMUSG00000016181	Diexf	1.49764
ENSMUSG00000016194	Hsd11b1	0.731904
ENSMUSG00000016206	H2-M3	3.60701
ENSMUSG00000016252	Atp5e	0.744148
ENSMUSG00000016253	Nelfcd	1.43592
ENSMUSG00000016256	Ctsz	0.95195
ENSMUSG00000016257	Slmo2	0.95683
ENSMUSG00000016308	Ube2a	0.857282
ENSMUSG00000016319	Slc25a5	1.24487
ENSMUSG00000016344	Ppdpf	0.906271
ENSMUSG00000016382	Pls3	1.15851
ENSMUSG00000016409	Nkap	1.50346
ENSMUSG00000016427	Ndufa1	0.692287
ENSMUSG00000016477	E2f3	2.07545
ENSMUSG00000016481	Cr1l	1.30702
ENSMUSG00000016487	Ppfibp1	1.67347
ENSMUSG00000016494	Cd34	2.19589
ENSMUSG00000016495	Plgrkt	2.68423
ENSMUSG00000016496	Cd274	2.77001
ENSMUSG00000016503	Gtf3a	0.958634
ENSMUSG00000016510	Mtif3	1.03118
ENSMUSG00000016520	Lnx2	1.68186
ENSMUSG00000016526	Dyrk3	0.703391
ENSMUSG00000016528	Mapkapk2	1.33637
ENSMUSG00000016534	Lamp2	1.03698
ENSMUSG00000016541	Atxn10	1.10941
ENSMUSG00000016554	Eif3d	1.34795
ENSMUSG00000016559	H3f3b	1.45812
ENSMUSG00000016619	Nup50	1.58542
ENSMUSG00000016637	Ift27	0.97357
ENSMUSG00000016664	Pacsin2	1.48925
ENSMUSG00000016756	Cmah	1.5269
ENSMUSG00000016757	Ttll12	1.35974
ENSMUSG00000016758	Bik	2.5888
ENSMUSG00000016831	Tox4	1.44811
ENSMUSG00000016833	Mrps18c	0.857598
ENSMUSG00000016921	Srsf6	1.34847
ENSMUSG00000016933	Plcg1	2.22659
ENSMUSG00000016940	Kctd2	1.90662
ENSMUSG00000016942	Tmprss6	1.39902
ENSMUSG00000016946	Kctd5	1.77426
ENSMUSG00000016984	Etaa1	1.56166
ENSMUSG00000017002	Slpi	2.50692
ENSMUSG00000017009	Sdc4	1.25941
ENSMUSG00000017057	Il13ra1	1.29132
ENSMUSG00000017119	Nbr1	1.53264
ENSMUSG00000017132	Cyth1	1.66099
ENSMUSG00000017144	Rnd3	2.68782
ENSMUSG00000017176	Nt5c3b	2.42675
ENSMUSG00000017188	Coa3	0.828156
ENSMUSG00000017210	Med24	1.84095
ENSMUSG00000017221	Psmd3	1.2719
ENSMUSG00000017264	Exosc10	1.42266
ENSMUSG00000017286	Glod4	1.20332
ENSMUSG00000017288	Vps53	1.18054
ENSMUSG00000017291	Taok1	1.95254
ENSMUSG00000017299	Dnttip1	1.37807
ENSMUSG00000017307	Acot8	1.37608
ENSMUSG00000017309	Cd300lg	1.32453
ENSMUSG00000017344	Vtn	1.33312
ENSMUSG00000017376	Nlk	1.67723
ENSMUSG00000017386	Traf4	1.49387
ENSMUSG00000017390	Aldoc	1.12368
ENSMUSG00000017404	Rpl19	0.677478
ENSMUSG00000017405	Nek8	1.47159
ENSMUSG00000017418	Arl5b	1.85684
ENSMUSG00000017421	Zfp207	1.07213
ENSMUSG00000017428	Psmd11	0.91425
ENSMUSG00000017446	C1qtnf1	2.40595
ENSMUSG00000017453	Pipox	0.831003
ENSMUSG00000017466	Timp2	2.81768
ENSMUSG00000017478	Zc3h18	1.52762
ENSMUSG00000017485	Top2b	1.34443
ENSMUSG00000017491	Rarb	2.7891
ENSMUSG00000017493	Igfbp4	0.711725
ENSMUSG00000017548	Suz12	2.07829
ENSMUSG00000017550	Atad5	1.99981
ENSMUSG00000017561	Crlf3	1.85319
ENSMUSG00000017615	Tnfaip1	1.4839
ENSMUSG00000017631	Abr	3.8253
ENSMUSG00000017639	Rab11fip4	2.03905
ENSMUSG00000017652	Cd40	2.12922
ENSMUSG00000017664	Slc35c2	1.35596
ENSMUSG00000017670	Elmo2	2.70632
ENSMUSG00000017677	Wsb1	2.05513
ENSMUSG00000017679	Ttpal	1.64603
ENSMUSG00000017686	Rhot1	1.68299
ENSMUSG00000017697	Ada	2.3753
ENSMUSG00000017707	Serinc3	1.15856
ENSMUSG00000017713	Tha1	1.78174
ENSMUSG00000017715	Pgs1	1.72716
ENSMUSG00000017716	Birc5	1.29072
ENSMUSG00000017718	Afmid	0.82312
ENSMUSG00000017721	Pigt	1.69091
ENSMUSG00000017723	Wfdc2	0.830371
ENSMUSG00000017734	Dbndd2	1.77535
ENSMUSG00000017737	Mmp9	1.68326
ENSMUSG00000017740	Slc12a5	1.85928
ENSMUSG00000017747	Ghdc	1.18656
ENSMUSG00000017754	Pltp	2.09263
ENSMUSG00000017756	Slc12a7	1.53382
ENSMUSG00000017760	Ctsa	1.24116
ENSMUSG00000017764	Zswim1	1.39829
ENSMUSG00000017765	Slc12a4	2.3805
ENSMUSG00000017774	Myo1c	2.72292
ENSMUSG00000017776	Crk	1.72385
ENSMUSG00000017778	Cox7c	0.669257
ENSMUSG00000017781	Pitpna	1.36563
ENSMUSG00000017801	Mlx	1.12081
ENSMUSG00000017802	Fam134c	1.12067
ENSMUSG00000017830	Dhx58	1.68418
ENSMUSG00000017831	Rab5a	1.54253
ENSMUSG00000017837	Nkiras2	1.09937
ENSMUSG00000017843	Ppp2r5c	1.71049
ENSMUSG00000017858	Ift52	1.13622
ENSMUSG00000017868	Sgk2	1.09986
ENSMUSG00000017929	B4galt5	1.57327
ENSMUSG00000017950	Hnf4a	1.2348
ENSMUSG00000017969	Ptgis	2.09665
ENSMUSG00000017978	Cadps2	1.37228
ENSMUSG00000017999	Ddx27	1.18484
ENSMUSG00000018001	Cyth3	4.23973
ENSMUSG00000018008	Cyth4	1.96817
ENSMUSG00000018040	Rrp7a	1.48021
ENSMUSG00000018042	Cyb5r3	0.763986
ENSMUSG00000018068	Ints2	1.62167
ENSMUSG00000018076	Med13l	2.41089
ENSMUSG00000018102	Hist1h2bc	0.742873
ENSMUSG00000018143	Mafk	2.49574
ENSMUSG00000018160	Med1	1.49159
ENSMUSG00000018166	Erbb3	1.85036
ENSMUSG00000018167	Stard3	1.22477
ENSMUSG00000018169	Mfng	2.45735
ENSMUSG00000018171	Vmp1	0.978967
ENSMUSG00000018189	Uchl5	0.93587
ENSMUSG00000018196	Glrx2	1.25633
ENSMUSG00000018199	Trove2	2.58349
ENSMUSG00000018209	Stk4	1.52351
ENSMUSG00000018217	Pmp22	1.63716
ENSMUSG00000018238	Gdf9	3.27018
ENSMUSG00000018239	Zcchc10	1.39531
ENSMUSG00000018286	Psmb6	0.968561
ENSMUSG00000018287	Spag7	1.45251
ENSMUSG00000018293	Pfn1	1.54363
ENSMUSG00000018322	Tomm34	1.74472
ENSMUSG00000018326	Ywhab	1.13544
ENSMUSG00000018334	Ksr1	4.09678
ENSMUSG00000018339	Gpx3	1.67574
ENSMUSG00000018340	Anxa6	1.81417
ENSMUSG00000018347	Zkscan6	1.91571
ENSMUSG00000018362	Kpna2	1.2976
ENSMUSG00000018363	Smurf2	1.76915
ENSMUSG00000018372	Cep95	2.00796
ENSMUSG00000018377	Vezf1	1.70902
ENSMUSG00000018378	Cuedc1	5.00888
ENSMUSG00000018379	Srsf1	1.62345
ENSMUSG00000018381	Abi3	1.83466
ENSMUSG00000018387	Shroom1	1.16073
ENSMUSG00000018395	Kif3a	1.66014
ENSMUSG00000018398	43351	3.96303
ENSMUSG00000018401	Mtmr4	1.7637
ENSMUSG00000018405	Mrm1	1.88117
ENSMUSG00000018411	Mapt	20.1986
ENSMUSG00000018412	Kansl1	1.39559
ENSMUSG00000018415	Gid4	1.34869
ENSMUSG00000018417	Myo1b	1.62426
ENSMUSG00000018425	Dhx40	1.43761
ENSMUSG00000018427	Ypel2	2.5938
ENSMUSG00000018428	Akap1	1.33874
ENSMUSG00000018433	Nol11	1.25516
ENSMUSG00000018442	Derl2	1.04205
ENSMUSG00000018446	C1qbp	1.05968
ENSMUSG00000018449	Rpain	1.04279
ENSMUSG00000018459	Slc13a3	0.763671
ENSMUSG00000018474	Chd3	1.01698
ENSMUSG00000018476	Kdm6b	1.5558
ENSMUSG00000018481	Appbp2	1.54745
ENSMUSG00000018501	Ncor1	1.37383
ENSMUSG00000018507	Trpv2	2.04286
ENSMUSG00000018509	Cenpv	0.855997
ENSMUSG00000018537	Pcgf2	1.99363
ENSMUSG00000018541	Cwc25	1.11154
ENSMUSG00000018547	Pip4k2b	2.05607
ENSMUSG00000018548	Trim37	1.51903
ENSMUSG00000018559	Ctdnep1	1.09346
ENSMUSG00000018565	Elp5	1.03964
ENSMUSG00000018567	Gabarap	0.58096
ENSMUSG00000018572	Phf23	1.24981
ENSMUSG00000018574	Acadvl	2.23201
ENSMUSG00000018583	G3bp1	1.88635
ENSMUSG00000018585	Atox1	0.827209
ENSMUSG00000018593	Sparc	2.77412
ENSMUSG00000018599	Mief2	1.5191
ENSMUSG00000018604	Tbx3	1.44987
ENSMUSG00000018648	Dusp14	0.744733
ENSMUSG00000018651	Tada2a	1.78502
ENSMUSG00000018654	Ikzf1	3.1226
ENSMUSG00000018659	Pnpo	0.906348
ENSMUSG00000018661	Cog1	1.65244
ENSMUSG00000018666	Cbx1	0.921657
ENSMUSG00000018669	Cdk5rap3	1.46999
ENSMUSG00000018672	Copz2	0.81987
ENSMUSG00000018677	Slc25a39	0.97724
ENSMUSG00000018678	Sp2	0.977793
ENSMUSG00000018697	Aatf	1.44346
ENSMUSG00000018707	Dync1h1	1.32364
ENSMUSG00000018727	Cpsf4l	1.34196
ENSMUSG00000018733	Pex12	0.980151
ENSMUSG00000018736	Ndel1	2.0947
ENSMUSG00000018740	Slc25a35	0.881746
ENSMUSG00000018750	Zbtb4	1.96543
ENSMUSG00000018752	Tnfsfm13	1.57364
ENSMUSG00000018761	Mpdu1	1.11442
ENSMUSG00000018765	Fxr2	2.2129
ENSMUSG00000018770	Atp5g3	1.01367
ENSMUSG00000018774	Cd68	1.00893
ENSMUSG00000018796	Acsl1	1.33054
ENSMUSG00000018800	Abca5	1.046
ENSMUSG00000018809	Smyd4	1.70136
ENSMUSG00000018819	Lsp1	1.51755
ENSMUSG00000018820	Zfyve27	2.33278
ENSMUSG00000018821	Avpi1	0.600848
ENSMUSG00000018841	Rad51d	0.875107
ENSMUSG00000018845	Unc45b	3.95546
ENSMUSG00000018846	Pank3	2.52624
ENSMUSG00000018848	Rars	1.48644
ENSMUSG00000018849	Wwc1	1.52356
ENSMUSG00000018858	Ict1	0.966352
ENSMUSG00000018861	Fdxr	1.4483
ENSMUSG00000018882	Mrpl45	0.818669
ENSMUSG00000018899	Irf1	2.12221
ENSMUSG00000018900	Slc22a5	1.3627
ENSMUSG00000018906	P4ha2	2.19252
ENSMUSG00000018909	Arrb1	5.28636
ENSMUSG00000018920	Cxcl16	1.32365
ENSMUSG00000018921	Pelp1	1.43489
ENSMUSG00000018923	Med11	0.969253
ENSMUSG00000018927	Ccl6	0.900845
ENSMUSG00000018931	Natd1	1.87879
ENSMUSG00000018932	Map2k3	1.453
ENSMUSG00000018965	Ywhah	1.459
ENSMUSG00000018974	Sart3	1.91939
ENSMUSG00000018995	Nars2	0.725548
ENSMUSG00000018999	Slc35b4	1.19768
ENSMUSG00000019039	Dalrd3	1.51479
ENSMUSG00000019054	Fis1	0.844711
ENSMUSG00000019055	Plod1	1.35758
ENSMUSG00000019066	Rab3d	1.39062
ENSMUSG00000019080	Mfsd3	1.1548
ENSMUSG00000019082	Slc25a22	1.73404
ENSMUSG00000019087	Atp6ap1	2.08292
ENSMUSG00000019088	Dnase1l1	1.47177
ENSMUSG00000019122	Ccl9	0.76054
ENSMUSG00000019132	BC005537	1.66692
ENSMUSG00000019139	Isyna1	1.78579
ENSMUSG00000019143	Hars2	1.43522
ENSMUSG00000019158	Tmem160	0.995596
ENSMUSG00000019173	Rab5c	0.904946
ENSMUSG00000019179	Mdh2	1.6277
ENSMUSG00000019188	H13	0.850322
ENSMUSG00000019189	Rnf145	1.79149
ENSMUSG00000019194	Scn1b	1.74083
ENSMUSG00000019210	Atp6v1e1	2.26445
ENSMUSG00000019232	Etnppl	1.35592
ENSMUSG00000019254	Ppp1r12c	2.51663
ENSMUSG00000019256	Ahr	1.61991
ENSMUSG00000019261	Map1s	2.34933
ENSMUSG00000019295	Tmem129	1.01845
ENSMUSG00000019297	Nop9	0.764866
ENSMUSG00000019302	Atp6v0a1	1.12426
ENSMUSG00000019303	Psmc3ip	2.33182
ENSMUSG00000019312	Grb7	1.49212
ENSMUSG00000019338	Zfp687	1.38671
ENSMUSG00000019362	D8Ertd738e	0.712982
ENSMUSG00000019368	Sec14l4	1.34382
ENSMUSG00000019370	Calm3	1.50467
ENSMUSG00000019373	Cops3	1.29654
ENSMUSG00000019428	Fkbp8	1.24816
ENSMUSG00000019432	Ddx39b	1.54568
ENSMUSG00000019433	Gipc1	1.34677
ENSMUSG00000019437	Tlcd1	1.00254
ENSMUSG00000019461	Plscr3	2.16416
ENSMUSG00000019464	Ptger1	2.04537
ENSMUSG00000019467	Arhgef25	13.2501
ENSMUSG00000019470	Xab2	2.00319
ENSMUSG00000019471	Cdc37	1.31157
ENSMUSG00000019478	Rab4a	1.45359
ENSMUSG00000019487	Trip10	2.27513
ENSMUSG00000019494	Cops6	0.989616
ENSMUSG00000019505	Ubb	1.03016
ENSMUSG00000019518	Ap4m1	1.62081
ENSMUSG00000019528	Gyg	1.09895
ENSMUSG00000019539	Rcn3	3.04557
ENSMUSG00000019558	Slc6a8	1.4029
ENSMUSG00000019577	Pdk4	3.90499
ENSMUSG00000019578	Ubxn6	1.11065
ENSMUSG00000019579	Mydgf	0.643119
ENSMUSG00000019590	Cyb561	1.49683
ENSMUSG00000019647	Sema6a	2.31119
ENSMUSG00000019659	Ccdc12	1.05083
ENSMUSG00000019689	1110001J03Rik	0.742826
ENSMUSG00000019710	Mrpl24	1.18345
ENSMUSG00000019715	Gle1	1.54986
ENSMUSG00000019718	L3hypdh	1.05645
ENSMUSG00000019726	Lyst	0.962329
ENSMUSG00000019731	Slc35e1	1.45353
ENSMUSG00000019732	Calr3	1.23614
ENSMUSG00000019734	Tmc4	2.08472
ENSMUSG00000019737	Syne4	1.58017
ENSMUSG00000019738	Polr2i	0.745132
ENSMUSG00000019756	Prl8a1	1.57821
ENSMUSG00000019761	Krt10	1.21619
ENSMUSG00000019762	Iyd	0.888461
ENSMUSG00000019763	Rmnd1	0.935467
ENSMUSG00000019768	Esr1	1.632
ENSMUSG00000019773	Fbxo5	1.1501
ENSMUSG00000019774	Mtrf1l	1.14064
ENSMUSG00000019777	Hdac2	1.88125
ENSMUSG00000019779	Frk	1.69508
ENSMUSG00000019782	Rwdd1	0.722276
ENSMUSG00000019790	Stxbp5	1.76076
ENSMUSG00000019791	Hint3	0.695054
ENSMUSG00000019792	Trmt11	2.46426
ENSMUSG00000019794	Katna1	1.72912
ENSMUSG00000019795	Pcmt1	1.1547
ENSMUSG00000019796	Lrp11	2.66315
ENSMUSG00000019797	1700021F05Rik	1.10762
ENSMUSG00000019802	Sec63	0.899181
ENSMUSG00000019804	Snx3	0.945689
ENSMUSG00000019806	Aig1	0.842422
ENSMUSG00000019808	Adat2	1.56235
ENSMUSG00000019809	Pex3	1.14928
ENSMUSG00000019810	Fuca2	1.08979
ENSMUSG00000019813	Cep57l1	1.21671
ENSMUSG00000019814	Ltv1	1.17236
ENSMUSG00000019818	Cd164	1.10983
ENSMUSG00000019820	Utrn	3.02054
ENSMUSG00000019822	Smpd2	1.86664
ENSMUSG00000019826	Zbtb24	1.24356
ENSMUSG00000019832	Rab32	0.952332
ENSMUSG00000019837	Gtf3c6	0.579162
ENSMUSG00000019838	Slc16a10	3.28687
ENSMUSG00000019841	Rev3l	1.78229
ENSMUSG00000019842	Traf3ip2	2.5352
ENSMUSG00000019843	Fyn	2.83007
ENSMUSG00000019845	Tube1	1.79899
ENSMUSG00000019846	Lama4	2.11476
ENSMUSG00000019849	Prep	1.31386
ENSMUSG00000019851	Perp	0.847276
ENSMUSG00000019854	Reps1	1.1921
ENSMUSG00000019857	Asf1a	0.927229
ENSMUSG00000019861	Gopc	1.80467
ENSMUSG00000019863	Qrsl1	1.58114
ENSMUSG00000019864	Rtn4ip1	1.54602
ENSMUSG00000019866	Aim1	1.63437
ENSMUSG00000019868	Vta1	1.10953
ENSMUSG00000019872	Smpdl3a	1.3907
ENSMUSG00000019873	Reep3	1.3133
ENSMUSG00000019874	Fabp7	2.17186
ENSMUSG00000019876	Pkib	1.29174
ENSMUSG00000019877	Serinc1	1.16712
ENSMUSG00000019878	Hsf2	1.63218
ENSMUSG00000019880	Rspo3	4.81156
ENSMUSG00000019883	Echdc1	0.762846
ENSMUSG00000019889	Ptprk	1.45199
ENSMUSG00000019891	Dcbld1	2.72731
ENSMUSG00000019897	Ccdc59	1.19321
ENSMUSG00000019906	Lin7a	1.29243
ENSMUSG00000019907	Ppp1r12a	1.69792
ENSMUSG00000019916	P4ha1	1.71303
ENSMUSG00000019917	43353	1.57634
ENSMUSG00000019920	Lims1	2.28706
ENSMUSG00000019923	Zwint	1.13241
ENSMUSG00000019927	Ube2d1	2.00491
ENSMUSG00000019929	Dcn	2.30031
ENSMUSG00000019935	Slc17a8	1.1364
ENSMUSG00000019942	Cdk1	1.25023
ENSMUSG00000019943	Atp2b1	1.23968
ENSMUSG00000019944	Rhobtb1	1.16427
ENSMUSG00000019945	1700040L02Rik	0.521847
ENSMUSG00000019947	Arid5b	0.676734
ENSMUSG00000019948	Actr6	1.89731
ENSMUSG00000019951	Uhrf1bp1l	1.27176
ENSMUSG00000019952	Poc1b	1.76828
ENSMUSG00000019960	Dusp6	2.0166
ENSMUSG00000019961	Tmpo	1.42223
ENSMUSG00000019966	Kitl	2.47182
ENSMUSG00000019969	Psen1	0.897574
ENSMUSG00000019970	Sgk1	3.44744
ENSMUSG00000019971	Cep290	2.117
ENSMUSG00000019975	Ikbip	2.04111
ENSMUSG00000019977	Hbs1l	1.70385
ENSMUSG00000019978	Epb4.1l2	7.35111
ENSMUSG00000019979	Apaf1	3.25156
ENSMUSG00000019984	Med23	1.55183
ENSMUSG00000019987	Arg1	0.950797
ENSMUSG00000019988	Nedd1	3.02861
ENSMUSG00000019989	Enpp3	1.61078
ENSMUSG00000019996	Map7	1.74321
ENSMUSG00000019997	Ctgf	4.37848
ENSMUSG00000019998	Stx7	3.02624
ENSMUSG00000020003	Pex7	0.975039
ENSMUSG00000020009	Ifngr1	1.58426
ENSMUSG00000020010	Vnn3	1.06264
ENSMUSG00000020015	Cdk17	2.40737
ENSMUSG00000020017	Hal	1.46847
ENSMUSG00000020018	Snrpf	0.563179
ENSMUSG00000020019	Ntn4	1.91363
ENSMUSG00000020021	Fgd6	2.15819
ENSMUSG00000020022	Ndufa12	0.405872
ENSMUSG00000020023	Tmcc3	2.33486
ENSMUSG00000020024	Cep83	1.81386
ENSMUSG00000020027	Socs2	1.10909
ENSMUSG00000020029	Nudt4	1.13967
ENSMUSG00000020032	Nuak1	2.75164
ENSMUSG00000020034	Tcp11l2	1.70639
ENSMUSG00000020037	Rfx4	0.6567
ENSMUSG00000020038	Cry1	1.5688
ENSMUSG00000020044	Timp3	1.82899
ENSMUSG00000020048	Hsp90b1	1.60893
ENSMUSG00000020051	Pah	0.853763
ENSMUSG00000020053	Igf1	0.838529
ENSMUSG00000020056	Ccdc53	0.99286
ENSMUSG00000020057	Dram1	1.86408
ENSMUSG00000020059	Sycp3	0.762927
ENSMUSG00000020063	Sirt1	2.17454
ENSMUSG00000020064	Herc4	1.39555
ENSMUSG00000020069	Hnrnph3	1.7729
ENSMUSG00000020070	Rufy2	1.32518
ENSMUSG00000020072	Pbld2	1.11576
ENSMUSG00000020074	Ccar1	1.46494
ENSMUSG00000020075	Ddx21	1.50513
ENSMUSG00000020076	Ddx50	1.34294
ENSMUSG00000020077	Srgn	0.928355
ENSMUSG00000020078	Vps26a	1.00191
ENSMUSG00000020079	Supv3l1	1.0499
ENSMUSG00000020085	Aifm2	1.53542
ENSMUSG00000020086	H2afy2	2.78221
ENSMUSG00000020087	Tysnd1	1.45523
ENSMUSG00000020088	Sar1a	1.42906
ENSMUSG00000020089	Ppa1	1.07778
ENSMUSG00000020091	Eif4ebp2	1.03602
ENSMUSG00000020092	Pald1	2.13746
ENSMUSG00000020097	Sgpl1	1.05877
ENSMUSG00000020098	Pcbd1	0.777981
ENSMUSG00000020099	Unc5b	5.2836
ENSMUSG00000020100	Slc29a3	1.22724
ENSMUSG00000020101	4632428N05Rik	1.88941
ENSMUSG00000020102	Slc16a7	0.947469
ENSMUSG00000020105	Lrig3	2.41348
ENSMUSG00000020107	Anapc16	0.765753
ENSMUSG00000020109	Dnajb12	1.00136
ENSMUSG00000020111	Micu1	1.2347
ENSMUSG00000020114	Cand1	1.36177
ENSMUSG00000020115	Tbk1	1.5917
ENSMUSG00000020116	Pno1	0.752662
ENSMUSG00000020120	Plek	2.77009
ENSMUSG00000020122	Egfr	1.0658
ENSMUSG00000020123	Avpr1a	1.02468
ENSMUSG00000020124	Usp15	1.39432
ENSMUSG00000020128	Vps54	2.022
ENSMUSG00000020130	Tbc1d15	1.31779
ENSMUSG00000020131	Pcsk4	1.14281
ENSMUSG00000020132	Rab21	1.45958
ENSMUSG00000020133	2310011J03Rik	0.951892
ENSMUSG00000020134	Peli1	1.7228
ENSMUSG00000020137	Thap2	1.301
ENSMUSG00000020140	Lgr5	2.05249
ENSMUSG00000020142	Slc1a4	1.1976
ENSMUSG00000020143	Dock2	3.31719
ENSMUSG00000020149	Rab1	1.30759
ENSMUSG00000020150	Gamt	0.803526
ENSMUSG00000020152	Actr2	1.62996
ENSMUSG00000020153	Ndufs7	1.17389
ENSMUSG00000020154	Ptprb	2.51185
ENSMUSG00000020156	Mum1	2.74049
ENSMUSG00000020160	Meis1	2.8369
ENSMUSG00000020163	Uqcr11	0.635392
ENSMUSG00000020166	Cnot2	1.28169
ENSMUSG00000020167	Tcf3	2.0964
ENSMUSG00000020170	Frs2	1.53282
ENSMUSG00000020171	Yeats4	1.20867
ENSMUSG00000020173	Cobl	0.814781
ENSMUSG00000020176	Grb10	4.61243
ENSMUSG00000020178	Adora2a	5.16604
ENSMUSG00000020180	Snrpd3	0.909429
ENSMUSG00000020182	Ddc	1.4033
ENSMUSG00000020183	Cpm	1.15341
ENSMUSG00000020184	Mdm2	1.6927
ENSMUSG00000020186	Csrp2	0.994862
ENSMUSG00000020189	Osbpl8	2.00749
ENSMUSG00000020190	Mknk2	1.25647
ENSMUSG00000020196	Cabin1	2.05239
ENSMUSG00000020198	Ap3d1	1.70555
ENSMUSG00000020205	Phlda1	2.18225
ENSMUSG00000020211	Sf3a2	1.0124
ENSMUSG00000020212	Mdm1	2.25822
ENSMUSG00000020219	Timm13	0.859583
ENSMUSG00000020220	Vps13d	1.34113
ENSMUSG00000020224	Llph	1.02355
ENSMUSG00000020225	Tmbim4	0.857209
ENSMUSG00000020227	Irak3	1.44115
ENSMUSG00000020228	Helb	2.19605
ENSMUSG00000020230	Prmt2	4.13625
ENSMUSG00000020231	Dip2a	2.64752
ENSMUSG00000020232	Hmg20b	1.21294
ENSMUSG00000020235	Fzr1	1.56253
ENSMUSG00000020238	Ncln	1.21045
ENSMUSG00000020241	Col6a2	2.50804
ENSMUSG00000020246	Hcfc2	2.0737
ENSMUSG00000020248	Nfyb	1.5707
ENSMUSG00000020250	Txnrd1	2.15041
ENSMUSG00000020253	Ppm1m	1.37732
ENSMUSG00000020255	D10Wsu102e	1.26718
ENSMUSG00000020257	Wdr82	1.40812
ENSMUSG00000020258	Glyctk	1.55981
ENSMUSG00000020260	Pofut2	1.25259
ENSMUSG00000020261	Slc36a1	2.294
ENSMUSG00000020262	Adarb1	1.83801
ENSMUSG00000020263	Appl2	1.84099
ENSMUSG00000020265	Sumo3	1.23719
ENSMUSG00000020267	Hint1	0.830561
ENSMUSG00000020268	Lyrm7	0.955341
ENSMUSG00000020271	Fbxw11	1.65047
ENSMUSG00000020272	Stk10	2.00627
ENSMUSG00000020273	Papolg	1.05256
ENSMUSG00000020275	Rel	2.10634
ENSMUSG00000020277	Pfkl	1.92064
ENSMUSG00000020280	Pus10	1.35926
ENSMUSG00000020282	Rhbdf1	3.66429
ENSMUSG00000020283	Pex13	0.960587
ENSMUSG00000020284	1810043G02Rik	0.857677
ENSMUSG00000020287	Mpg	1.28828
ENSMUSG00000020288	Ahsa2	1.30522
ENSMUSG00000020289	Nprl3	2.10211
ENSMUSG00000020290	Xpo1	1.608
ENSMUSG00000020300	Cpeb4	2.1148
ENSMUSG00000020305	Asb3	1.22106
ENSMUSG00000020307	Cdc34	0.829275
ENSMUSG00000020308	Tpgs1	1.15606
ENSMUSG00000020309	Chac2	0.936808
ENSMUSG00000020311	Erlec1	1.11681
ENSMUSG00000020315	Sptbn1	9.54542
ENSMUSG00000020319	Wdpcp	2.34337
ENSMUSG00000020321	Mdh1	1.23732
ENSMUSG00000020326	Ccng1	1.17089
ENSMUSG00000020328	Nudcd2	0.86583
ENSMUSG00000020329	Polrmt	1.34024
ENSMUSG00000020330	Hmmr	1.43515
ENSMUSG00000020334	Slc22a4	1.23703
ENSMUSG00000020335	Zfp354b	1.0645
ENSMUSG00000020346	Mgat1	1.36851
ENSMUSG00000020349	Ppp2ca	1.02351
ENSMUSG00000020357	Flt4	2.16675
ENSMUSG00000020358	Hnrnpab	1.21064
ENSMUSG00000020359	Phykpl	1.27898
ENSMUSG00000020361	Hspa4	1.28095
ENSMUSG00000020362	Cnot6	2.06746
ENSMUSG00000020364	Zfp354a	1.74041
ENSMUSG00000020366	Mapk9	1.33424
ENSMUSG00000020368	Canx	1.25266
ENSMUSG00000020372	Gnb2l1	0.830629
ENSMUSG00000020375	Rufy1	1.27609
ENSMUSG00000020376	Rnf130	1.2194
ENSMUSG00000020377	Ltc4s	2.42913
ENSMUSG00000020380	Rad50	1.17069
ENSMUSG00000020381	3010026O09Rik	0.947279
ENSMUSG00000020385	Clk4	2.19207
ENSMUSG00000020386	Sar1b	1.00067
ENSMUSG00000020387	Jade2	3.06202
ENSMUSG00000020388	Pdlim4	1.68547
ENSMUSG00000020390	Ube2b	1.19611
ENSMUSG00000020392	Cdkn2aipnl	1.21359
ENSMUSG00000020393	Kremen1	1.617
ENSMUSG00000020397	Med7	0.904736
ENSMUSG00000020400	Tnip1	1.42981
ENSMUSG00000020402	Vdac1	1.36681
ENSMUSG00000020407	Upp1	1.68944
ENSMUSG00000020409	Slu7	1.15994
ENSMUSG00000020412	Ascc2	1.5656
ENSMUSG00000020413	Hus1	2.49079
ENSMUSG00000020415	Pttg1	1.18343
ENSMUSG00000020422	Tns3	3.80154
ENSMUSG00000020423	Btg2	2.16744
ENSMUSG00000020424	Gatsl3	2.52923
ENSMUSG00000020427	Igfbp3	3.16149
ENSMUSG00000020429	Igfbp1	1.24707
ENSMUSG00000020430	Pes1	1.45833
ENSMUSG00000020432	Tcn2	0.858878
ENSMUSG00000020437	Myo1g	3.09546
ENSMUSG00000020439	Smtn	6.71237
ENSMUSG00000020440	Arf5	1.12144
ENSMUSG00000020441	2310033P09Rik	1.23071
ENSMUSG00000020444	Guk1	1.22173
ENSMUSG00000020448	Rnf185	1.36878
ENSMUSG00000020451	Limk2	2.5726
ENSMUSG00000020453	Patz1	2.10937
ENSMUSG00000020454	Eif4enif1	1.79049
ENSMUSG00000020455	Trim11	1.6402
ENSMUSG00000020456	Ogdh	1.54604
ENSMUSG00000020457	Drg1	1.07975
ENSMUSG00000020458	Rtn4	0.820912
ENSMUSG00000020459	Mtif2	1.66273
ENSMUSG00000020460	Rps27a	1.0097
ENSMUSG00000020462	Cfap36	0.806923
ENSMUSG00000020463	Smek2	1.12662
ENSMUSG00000020464	Pnpt1	1.82791
ENSMUSG00000020467	Efemp1	2.62774
ENSMUSG00000020471	Pold2	1.79221
ENSMUSG00000020472	Zkscan17	1.60847
ENSMUSG00000020474	Polm	2.10222
ENSMUSG00000020476	Dbnl	1.60131
ENSMUSG00000020477	Mrps24	0.687384
ENSMUSG00000020482	Ccdc117	2.02794
ENSMUSG00000020483	Dynll2	0.955191
ENSMUSG00000020484	Xbp1	1.07567
ENSMUSG00000020485	Supt4a	0.96819
ENSMUSG00000020486	43347	7.07722
ENSMUSG00000020491	2810021J22Rik	1.51121
ENSMUSG00000020492	Ska2	1.73225
ENSMUSG00000020493	Prr11	1.04731
ENSMUSG00000020495	Smg8	1.26568
ENSMUSG00000020496	Rnf187	1.2012
ENSMUSG00000020513	Tubd1	1.57294
ENSMUSG00000020514	Mrpl22	0.959923
ENSMUSG00000020515	Cnot8	1.61559
ENSMUSG00000020516	Rps6kb1	1.53995
ENSMUSG00000020519	Sap30l	1.20052
ENSMUSG00000020520	Galnt10	1.57421
ENSMUSG00000020521	Rnft1	0.954795
ENSMUSG00000020522	Mfap3	1.37293
ENSMUSG00000020523	Fam114a2	1.27272
ENSMUSG00000020525	Ppm1d	1.43729
ENSMUSG00000020526	Znhit3	1.05994
ENSMUSG00000020527	Myo19	1.28941
ENSMUSG00000020528	Prpsap2	1.79299
ENSMUSG00000020530	Ggnbp2	1.28578
ENSMUSG00000020532	Acaca	1.65244
ENSMUSG00000020534	Shmt1	1.25041
ENSMUSG00000020536	Llgl1	1.81738
ENSMUSG00000020537	Drg2	0.925309
ENSMUSG00000020538	Srebf1	1.63342
ENSMUSG00000020541	Tom1l1	1.0055
ENSMUSG00000020544	Cox11	0.867257
ENSMUSG00000020547	Bzw2	1.23353
ENSMUSG00000020549	Elac2	1.36909
ENSMUSG00000020553	Pctp	0.906701
ENSMUSG00000020561	Twistnb	1.24398
ENSMUSG00000020564	Atxn7l1	1.21164
ENSMUSG00000020570	Sypl	1.29024
ENSMUSG00000020571	Pdia6	1.51824
ENSMUSG00000020572	Nampt	1.3016
ENSMUSG00000020576	Nbas	1.94809
ENSMUSG00000020577	Tspan13	2.9764
ENSMUSG00000020580	Rock2	2.54206
ENSMUSG00000020585	Laptm4a	0.908535
ENSMUSG00000020589	Fam49a	4.17695
ENSMUSG00000020590	Snx13	2.09233
ENSMUSG00000020592	Sdc1	1.02203
ENSMUSG00000020593	Lpin1	1.21498
ENSMUSG00000020594	Pum2	1.88341
ENSMUSG00000020601	Trib2	4.36088
ENSMUSG00000020604	Arsg	1.15775
ENSMUSG00000020605	Hs1bp3	1.2863
ENSMUSG00000020607	Fam84a	7.23457
ENSMUSG00000020608	Smc6	1.51538
ENSMUSG00000020609	Apob	1.62289
ENSMUSG00000020610	Amz2	1.19428
ENSMUSG00000020611	Gna13	2.17457
ENSMUSG00000020612	Prkar1a	1.66456
ENSMUSG00000020614	Fam20a	1.0678
ENSMUSG00000020620	Abca8b	1.23796
ENSMUSG00000020621	Rdh14	1.0875
ENSMUSG00000020623	Map2k6	1.70482
ENSMUSG00000020628	Trappc12	1.67146
ENSMUSG00000020629	Adi1	0.607331
ENSMUSG00000020630	Rnaseh1	1.72866
ENSMUSG00000020633	Dcdc2c	2.05287
ENSMUSG00000020634	Ubxn2a	0.830778
ENSMUSG00000020638	Cmpk2	2.04142
ENSMUSG00000020640	Itsn2	1.78178
ENSMUSG00000020641	Rsad2	1.06013
ENSMUSG00000020642	Rnf144a	4.2216
ENSMUSG00000020644	Id2	1.30682
ENSMUSG00000020647	Ncoa1	1.57337
ENSMUSG00000020648	Dus4l	1.73891
ENSMUSG00000020649	Rrm2	1.1923
ENSMUSG00000020650	Bcap29	1.25762
ENSMUSG00000020652	Cenpo	1.05402
ENSMUSG00000020653	Klf11	2.20987
ENSMUSG00000020659	Cbll1	1.4883
ENSMUSG00000020661	Dnmt3a	2.27938
ENSMUSG00000020664	Dld	1.36898
ENSMUSG00000020668	Kif3c	1.63289
ENSMUSG00000020669	Sh3yl1	1.07705
ENSMUSG00000020671	Rab10	1.27152
ENSMUSG00000020672	Sntg2	1.23505
ENSMUSG00000020674	Pxdn	5.09782
ENSMUSG00000020677	Ddx52	1.28149
ENSMUSG00000020679	Hnf1b	0.680622
ENSMUSG00000020680	Taf15	1.40246
ENSMUSG00000020687	Cdc27	1.73685
ENSMUSG00000020689	Itgb3	5.74048
ENSMUSG00000020691	Mettl2	1.19773
ENSMUSG00000020692	Nle1	2.13324
ENSMUSG00000020694	Tlk2	1.58556
ENSMUSG00000020696	Rffl	1.40027
ENSMUSG00000020697	Lig3	1.8061
ENSMUSG00000020700	Map3k3	1.49018
ENSMUSG00000020701	Tmem132e	2.28571
ENSMUSG00000020705	Ddx42	1.1335
ENSMUSG00000020706	Ftsj3	1.62156
ENSMUSG00000020707	Rnf135	1.20011
ENSMUSG00000020708	Psmc5	1.68759
ENSMUSG00000020709	Adap2	1.41916
ENSMUSG00000020715	Ern1	1.71807
ENSMUSG00000020716	Nf1	1.98699
ENSMUSG00000020717	Pecam1	1.93647
ENSMUSG00000020718	Polg2	1.39799
ENSMUSG00000020719	Ddx5	1.60841
ENSMUSG00000020720	Psmd12	1.54601
ENSMUSG00000020721	Helz	1.99944
ENSMUSG00000020733	Slc9a3r1	1.13386
ENSMUSG00000020736	Nt5c	1.00397
ENSMUSG00000020737	Hn1	1.49034
ENSMUSG00000020738	Sumo2	1.03815
ENSMUSG00000020739	Nup85	1.61909
ENSMUSG00000020740	Gga3	2.34871
ENSMUSG00000020741	Cluh	1.57156
ENSMUSG00000020743	Mif4gd	1.41583
ENSMUSG00000020744	Slc25a19	1.36187
ENSMUSG00000020745	Pafah1b1	1.72459
ENSMUSG00000020747	2310067B10Rik	1.77787
ENSMUSG00000020752	Recql5	1.53732
ENSMUSG00000020755	Sap30bp	1.14351
ENSMUSG00000020766	Galk1	1.21736
ENSMUSG00000020770	Unk	2.1329
ENSMUSG00000020773	Trim47	2.48498
ENSMUSG00000020774	Aspa	1.00005
ENSMUSG00000020775	Mrpl38	1.25991
ENSMUSG00000020776	Fbf1	1.67098
ENSMUSG00000020777	Acox1	1.18568
ENSMUSG00000020778	Ten1	0.955529
ENSMUSG00000020780	Srp68	1.53194
ENSMUSG00000020781	Tsen54	1.62436
ENSMUSG00000020782	Llgl2	1.70354
ENSMUSG00000020783	1200014J11Rik	1.36366
ENSMUSG00000020790	Ankfy1	1.79425
ENSMUSG00000020792	Exoc7	1.50174
ENSMUSG00000020794	Ube2g1	1.28197
ENSMUSG00000020801	Med31	0.854974
ENSMUSG00000020802	Ube2o	1.7933
ENSMUSG00000020803	Txndc17	0.675457
ENSMUSG00000020806	Rhbdf2	2.23479
ENSMUSG00000020807	4933427D14Rik	1.60261
ENSMUSG00000020810	Cygb	3.69397
ENSMUSG00000020812	1810032O08Rik	1.79942
ENSMUSG00000020814	Mxra7	2.71759
ENSMUSG00000020817	Rabep1	1.56623
ENSMUSG00000020818	Mfsd11	1.43604
ENSMUSG00000020821	Kif1c	1.59538
ENSMUSG00000020823	Sec14l1	2.2606
ENSMUSG00000020827	Mink1	1.9252
ENSMUSG00000020828	Pld2	2.37542
ENSMUSG00000020829	Slc46a1	0.939997
ENSMUSG00000020830	Vmo1	0.754669
ENSMUSG00000020831	0610010K14Rik	1.14472
ENSMUSG00000020832	Eral1	1.25111
ENSMUSG00000020834	Dhrs13	1.18675
ENSMUSG00000020840	Blmh	1.51977
ENSMUSG00000020841	Cpd	1.6869
ENSMUSG00000020843	Timm22	0.940462
ENSMUSG00000020844	Nxn	2.31748
ENSMUSG00000020846	Fam101b	5.05367
ENSMUSG00000020847	Rph3al	1.75691
ENSMUSG00000020849	Ywhae	1.04041
ENSMUSG00000020850	Prpf8	1.43246
ENSMUSG00000020857	Nme2	0.804222
ENSMUSG00000020859	Spag9	2.0501
ENSMUSG00000020863	Luc7l3	1.27272
ENSMUSG00000020864	Ankrd40	1.14985
ENSMUSG00000020865	Abcc3	1.48279
ENSMUSG00000020868	Xylt2	1.45891
ENSMUSG00000020869	Lrrc59	1.25607
ENSMUSG00000020873	Slc35b1	1.83943
ENSMUSG00000020876	Snx11	1.54832
ENSMUSG00000020877	Scrn2	1.40182
ENSMUSG00000020878	Lrrc46	1.10788
ENSMUSG00000020883	Fbxl20	1.82994
ENSMUSG00000020884	Asgr1	1.24374
ENSMUSG00000020888	Dvl2	1.20422
ENSMUSG00000020889	Nr1d1	2.43636
ENSMUSG00000020893	Per1	2.18081
ENSMUSG00000020894	Vamp2	1.52658
ENSMUSG00000020895	Tmem107	1.08483
ENSMUSG00000020898	Ctc1	1.27273
ENSMUSG00000020899	Pfas	1.72871
ENSMUSG00000020900	Myh10	2.08027
ENSMUSG00000020902	Ntn1	4.79531
ENSMUSG00000020903	Stx8	1.48764
ENSMUSG00000020910	Adprm	1.09681
ENSMUSG00000020911	Krt19	2.82565
[truncated: 9,597 more rows]
