# Supplementary material for: The CCR4–NOT complex maintains liver homeostasis through mRNA deadenylation
Source: Life Sci Alliance. 2020 Apr 1;3(5):e201900494. doi: 10.26508/lsa.201900494 (PMC7119370; doi:10.26508/lsa.201900494)
Supplement: Supplementary file 9 [file LSA-2019-00494_TableS9.xlsx]

## Sheet: Sheet1
Table S9. Intron FPKMs in livers from Alb-CreERT2, Cnot1fl/fl, and Cnot1-LKO mice. Intron FPKMs (See the Materials and Methods section for details.) and differences of Cnot1-LKO/Cnot1fl/fl (averages of four mice) are shown in the lists. Ensemble gene IDs and gene symbols are also shown.
Intron FPKMs in livers from Alb-CreERT2, Cnot1(fl/fl), and Cnot1-LKO mice
Ensembl ID	Gene symbol	Alb-CreERT2	Cnot1(fl/fl)	Cnot1-LKO	fold change Cnot1-LKO/Cnot1(fl/fl)
ENSMUSG00000000001	Gnai3	0.437666	0.333534	0.750727	2.25082
ENSMUSG00000000028	Cdc45	0.0648941	0.0476001	0.220481	4.63195
ENSMUSG00000000049	Apoh	1.49652	2.67094	1.36893	0.512528
ENSMUSG00000000056	Narf	0.671102	0.756753	0.681929	0.901124
ENSMUSG00000000078	Klf6	0.179941	0.149893	1.73276	11.56
ENSMUSG00000000085	Scmh1	0.0690178	0.0717407	0.426559	5.94584
ENSMUSG00000000088	Cox5a	2.24186	1.96062	2.23919	1.14208
ENSMUSG00000000093	Tbx2	0.797015	0.955658	2.0732	2.1694
ENSMUSG00000000131	Xpo6	0.335888	0.255898	1.48683	5.81023
ENSMUSG00000000134	Tfe3	0.468333	0.51984	0.51917	0.998712
ENSMUSG00000000142	Axin2	0.353239	0.272809	0.0454748	0.166691
ENSMUSG00000000148	Brat1	0.446656	0.318194	0.725109	2.27883
ENSMUSG00000000149	Gna12	0.38577	0.236481	0.258085	1.09136
ENSMUSG00000000154	Slc22a18	4.73291	3.27012	8.20993	2.51059
ENSMUSG00000000157	Itgb2l	2.11069	1.51003	1.06166	0.703072
ENSMUSG00000000159	Igsf5	0.575144	0.491495	0.756224	1.53862
ENSMUSG00000000167	Pih1d2	0.362486	0.223336	0.563758	2.52426
ENSMUSG00000000168	Dlat	0.855289	0.732673	0.554058	0.756215
ENSMUSG00000000171	Sdhd	6.57161	4.72576	4.28085	0.905855
ENSMUSG00000000194	Gpr107	0.189093	0.172821	1.27384	7.37085
ENSMUSG00000000244	Tspan32	0.0700656	0.0970822	0.44566	4.59054
ENSMUSG00000000247	Lhx2	0.141342	0.140708	0.21565	1.53261
ENSMUSG00000000266	Mid2	0.0603767	0.0590829	0.24538	4.15314
ENSMUSG00000000275	Trim25	3.68458	3.44597	9.91854	2.8783
ENSMUSG00000000276	Dgke	0.118812	0.11815	0.564361	4.77666
ENSMUSG00000000278	Scpep1	0.362405	0.488621	1.54903	3.17021
ENSMUSG00000000282	Mnt	1.27878	0.972781	1.66678	1.71342
ENSMUSG00000000290	Itgb2	0.131012	0.128749	1.67688	13.0244
ENSMUSG00000000295	Hddc2	0.119783	0.0938003	0.40058	4.27056
ENSMUSG00000000296	Tpd52l1	0.0429266	0.0606015	0.118581	1.95673
ENSMUSG00000000301	Pemt	0.707471	0.310783	0.906351	2.91635
ENSMUSG00000000325	Arvcf	0.193076	0.153678	0.780204	5.07686
ENSMUSG00000000326	Comt	11.602	10.8728	7.12709	0.6555
ENSMUSG00000000339	Rtca	0.435315	0.420222	1.17209	2.78922
ENSMUSG00000000340	Dbt	0.445375	0.344484	0.667834	1.93865
ENSMUSG00000000346	Dazap2	2.86376	2.3504	2.90662	1.23665
ENSMUSG00000000355	Mcts1	8.40907	8.25048	5.50573	0.667322
ENSMUSG00000000374	Trappc10	0.500335	0.516737	0.633862	1.22666
ENSMUSG00000000378	Ccm2	0.257446	0.224814	0.726171	3.23011
ENSMUSG00000000384	Tbrg4	7.74244	7.05646	8.1384	1.15333
ENSMUSG00000000385	Tmprss2	0.268336	0.456376	2.10868	4.62048
ENSMUSG00000000386	Mx1	0.470735	0.440523	10.9649	24.8907
ENSMUSG00000000392	Fap	0.0273157	0.0201728	0.836336	41.4585
ENSMUSG00000000399	Ndufa9	0.567351	0.489878	0.660343	1.34798
ENSMUSG00000000420	Galnt1	0.0796349	0.0737403	0.266388	3.61251
ENSMUSG00000000439	Mkrn2	0.186092	0.130617	0.405442	3.10406
ENSMUSG00000000441	Raf1	1.27338	1.16943	2.96908	2.53891
ENSMUSG00000000486	2018-09-01	0.47942	0.259954	0.829432	3.19069
ENSMUSG00000000530	Acvrl1	0.207006	0.202826	0.618175	3.04781
ENSMUSG00000000531	Grasp	0.417847	0.525172	1.91272	3.64208
ENSMUSG00000000532	Acvr1b	0.276362	0.354328	0.981743	2.77072
ENSMUSG00000000538	Tom1l2	0.71137	0.52044	1.25946	2.41999
ENSMUSG00000000552	Zfp385a	0.478797	0.371914	1.561	4.19721
ENSMUSG00000000555	Itga5	1.25422	1.20215	1.56055	1.29813
ENSMUSG00000000561	Wdr77	1.20468	1.35197	1.51083	1.11751
ENSMUSG00000000563	Atp5f1	2.70805	2.44073	2.62336	1.07482
ENSMUSG00000000568	Hnrnpd	5.50109	4.81247	4.33777	0.901361
ENSMUSG00000000581	C1d	1.33313	0.935645	1.22951	1.31408
ENSMUSG00000000594	Gm2a	1.37561	1.25722	2.07171	1.64785
ENSMUSG00000000600	Krit1	0.732219	0.720468	0.778728	1.08086
ENSMUSG00000000605	Clcn4-2	1.66015	1.52011	1.60298	1.05451
ENSMUSG00000000631	Myo18a	0.745732	0.80244	0.598669	0.74606
ENSMUSG00000000673	Haao	23.9103	19.7966	1.69554	0.085648
ENSMUSG00000000682	Cd52	0.467247	0.363931	1.84406	5.06706
ENSMUSG00000000686	Abhd15	27.6396	23.9951	24.7454	1.03127
ENSMUSG00000000693	Loxl3	0.16789	0.175073	0.529623	3.02515
ENSMUSG00000000708	Kat2b	0.51674	0.52941	0.481431	0.909373
ENSMUSG00000000711	Rab5b	0.766622	0.610294	1.25717	2.05995
ENSMUSG00000000732	Icosl	0.573532	1.23471	1.40736	1.13983
ENSMUSG00000000738	Spg7	0.699929	0.672331	0.80456	1.19667
ENSMUSG00000000739	Sult5a1	7.11891	7.85738	3.03562	0.38634
ENSMUSG00000000740	Rpl13	4.83761	6.12849	10.2731	1.67628
ENSMUSG00000000743	Chmp1a	3.58892	2.56581	4.92685	1.92019
ENSMUSG00000000751	Rpa1	0.196617	0.178581	0.661661	3.70511
ENSMUSG00000000753	Serpinf1	4.53676	3.47398	0.626679	0.180392
ENSMUSG00000000759	Tubgcp3	0.257634	0.243945	0.466937	1.91411
ENSMUSG00000000776	Polr3d	0.932923	0.907007	2.6651	2.93835
ENSMUSG00000000782	Tcf7	0.0874983	0.0997291	0.175077	1.75552
ENSMUSG00000000787	Ddx3x	2.32055	2.07202	1.39391	0.67273
ENSMUSG00000000804	Usp32	0.128076	0.0972371	0.330705	3.40101
ENSMUSG00000000811	Txnrd3	0.165614	0.102359	0.525117	5.13017
ENSMUSG00000000823	Znf512b	2.06848	1.97855	4.17875	2.11203
ENSMUSG00000000826	Dnajc5	0.29104	0.272449	1.3044	4.78767
ENSMUSG00000000827	Tpd52l2	1.0698	0.866049	3.00368	3.46825
ENSMUSG00000000838	Fmr1	0.504108	0.374834	0.900791	2.40317
ENSMUSG00000000869	Il4	0.234054	0.190476	0.952553	5.00092
ENSMUSG00000000876	Pxmp4	16.7004	17.2055	3.06802	0.178317
ENSMUSG00000000881	Dlg3	0.646288	0.583573	0.32412	0.555407
ENSMUSG00000000884	Gnb1l	0.20514	0.162225	0.554437	3.41771
ENSMUSG00000000902	Smarcb1	0.489956	0.557344	0.640708	1.14957
ENSMUSG00000000915	Hip1r	0.555051	0.435611	1.61241	3.7015
ENSMUSG00000000916	Nsun5	2.05705	1.36852	2.77688	2.02911
ENSMUSG00000000934	Top1mt	1.3955	1.13226	1.0098	0.891845
ENSMUSG00000000948	Gm38393	0.875822	1.16461	3.79542	3.25896
ENSMUSG00000000957	Mmp14	2.03569	1.54563	2.40079	1.55328
ENSMUSG00000000958	Slc7a7	0.316529	0.265214	0.309745	1.16791
ENSMUSG00000000959	Oxa1l	1.58847	0.599999	3.64489	6.07483
ENSMUSG00000000976	Heatr6	1.01809	1.09436	1.18356	1.0815
ENSMUSG00000001016	Ilf2	1.29423	1.11672	3.56931	3.19623
ENSMUSG00000001017	Chtop	6.24196	5.27598	4.80024	0.909829
ENSMUSG00000001018	Snapin	2.02217	1.66857	3.89123	2.33208
ENSMUSG00000001036	Epn2	0.31955	0.232495	0.942118	4.0522
ENSMUSG00000001052	Sec24b	0.459757	0.354581	2.58317	7.28513
ENSMUSG00000001054	Rmnd5b	1.3199	1.3968	3.50576	2.50985
ENSMUSG00000001062	Vps9d1	1.85414	2.18561	1.64421	0.75229
ENSMUSG00000001065	Zfp276	2.33958	2.34814	1.37938	0.587432
ENSMUSG00000001089	Luzp1	0.63728	0.605858	7.05159	11.639
ENSMUSG00000001098	Kctd10	0.379867	0.39491	1.82616	4.62424
ENSMUSG00000001100	Poldip2	1.18473	1.04346	1.60003	1.53339
ENSMUSG00000001105	Ift20	2.03065	1.31103	5.40311	4.12126
ENSMUSG00000001123	Lgals9	9.68925	8.05419	4.14493	0.514631
ENSMUSG00000001127	Araf	0.90616	0.68162	1.66188	2.43813
ENSMUSG00000001128	Cfp	4.82155	4.35245	34.1933	7.85612
ENSMUSG00000001134	Uxt	0.986806	0.795236	1.70338	2.14198
ENSMUSG00000001138	Cnnm3	1.04327	0.83238	1.68949	2.02971
ENSMUSG00000001143	Lman2l	1.93468	1.85518	1.47467	0.794893
ENSMUSG00000001150	Mcm3ap	0.44952	0.42881	0.869684	2.02813
ENSMUSG00000001151	Pcnt	0.200197	0.183609	0.271609	1.47928
ENSMUSG00000001155	Ftcd	50.2603	35.809	21.7078	0.606211
ENSMUSG00000001156	Mxd1	0.179683	0.200304	0.452149	2.25731
ENSMUSG00000001157	Gmcl1	0.202062	0.161165	0.602478	3.73827
ENSMUSG00000001158	Snrnp27	0.649828	0.53424	0.384168	0.719092
ENSMUSG00000001166	Oas1c	0.185988	0.178417	0.929421	5.20926
ENSMUSG00000001168	Oas1h	0.166239	0.204549	0.467059	2.28336
ENSMUSG00000001173	Ocrl	0.247532	0.187085	0.570844	3.05126
ENSMUSG00000001175	Calm1	1.03719	1.0863	3.27711	3.01677
ENSMUSG00000001211	Agpat3	1.1323	0.732133	1.61871	2.21095
ENSMUSG00000001227	Sema6b	0.340174	0.388998	2.66101	6.84068
ENSMUSG00000001229	Dpp9	2.8352	2.60002	2.31171	0.889113
ENSMUSG00000001240	Ramp2	1.45609	1.45289	2.89909	1.99539
ENSMUSG00000001247	Lsr	9.96274	11.5531	10.9421	0.947111
ENSMUSG00000001248	Gramd1a	0.381553	0.326318	1.24732	3.82239
ENSMUSG00000001249	Hpn	25.1573	23.9624	15.2721	0.637334
ENSMUSG00000001280	Sp1	0.0832496	0.079578	0.0616228	0.774369
ENSMUSG00000001281	Itgb7	0.103723	0.114724	0.285716	2.49048
ENSMUSG00000001285	Myg1	3.03188	2.1238	3.67897	1.73226
ENSMUSG00000001288	Rarg	0.424041	0.431357	0.47526	1.10178
ENSMUSG00000001289	Pfdn5	1.36656	1.30467	3.9374	3.01793
ENSMUSG00000001300	Efnb2	0.054145	0.0706494	0.0588722	0.833301
ENSMUSG00000001305	Rrp15	0.0822175	0.0517823	0.346757	6.69644
ENSMUSG00000001313	Rnd2	2.3571	2.1849	11.2999	5.17182
ENSMUSG00000001323	Srr	7.73739	5.91652	3.50132	0.591786
ENSMUSG00000001333	Sync	0.440504	0.282742	0.922065	3.26116
ENSMUSG00000001348	Acp5	1.98692	1.80154	3.86333	2.14446
ENSMUSG00000001366	Fbxo9	3.29321	3.21517	1.16537	0.362461
ENSMUSG00000001376	Ccdc132	0.427243	0.502461	0.601096	1.1963
ENSMUSG00000001380	Hars	0.321307	0.262862	0.619102	2.35524
ENSMUSG00000001383	Zmat2	1.50721	1.00974	1.58956	1.57422
ENSMUSG00000001415	Smg5	1.51859	1.35467	3.0113	2.22289
ENSMUSG00000001416	Cct3	0.437258	0.423405	0.724763	1.71175
ENSMUSG00000001419	Mef2d	3.15236	2.4996	4.21701	1.68707
ENSMUSG00000001420	Tmem79	4.54035	4.44114	3.67094	0.826576
ENSMUSG00000001424	Snd1	0.0596981	0.051029	0.125689	2.46309
ENSMUSG00000001435	Col18a1	3.49205	2.29423	2.28555	0.996214
ENSMUSG00000001436	Slc19a1	130.686	105.948	89.2066	0.841984
ENSMUSG00000001440	Kpnb1	0.371132	0.360333	1.02623	2.848
ENSMUSG00000001441	Npepps	0.331311	0.267392	1.03119	3.85649
ENSMUSG00000001445	Mrpl10	3.49569	2.92077	2.75091	0.941847
ENSMUSG00000001467	Cyp51	0.0976639	0.398088	0.131005	0.329086
ENSMUSG00000001472	Tcf25	7.17287	6.8716	7.37248	1.07289
ENSMUSG00000001473	Tubb6	1.52985	1.00932	1.20485	1.19373
ENSMUSG00000001482	Def8	1.12973	1.17608	1.25997	1.07133
ENSMUSG00000001507	Itga3	0.223853	0.12732	1.85666	14.5826
ENSMUSG00000001518	Itfg2	0.318129	0.224705	0.533743	2.37531
ENSMUSG00000001520	Nrip2	4.75219	3.82893	11.6455	3.04144
ENSMUSG00000001521	Tulp3	0.03799	0.0368442	0.205528	5.57829
ENSMUSG00000001524	Gtf2h4	1.15454	1.02151	0.667759	0.653698
ENSMUSG00000001525	Tubb5	1.01936	0.870458	3.34848	3.8468
ENSMUSG00000001542	Ell2	0.697998	0.716729	0.70902	0.989244
ENSMUSG00000001552	Jup	0.430843	0.409176	0.879828	2.15024
ENSMUSG00000001569	Nom1	0.717541	0.743047	1.91515	2.57743
ENSMUSG00000001576	Ergic1	0.235281	0.22901	0.347595	1.51781
ENSMUSG00000001588	Acap1	0.383164	0.314417	0.642431	2.04324
ENSMUSG00000001604	Tcea3	1.05444	1.06933	1.19616	1.11861
ENSMUSG00000001627	Ifrd1	1.14039	1.82209	2.28082	1.25176
ENSMUSG00000001630	Stk38l	0.26705	0.299609	0.45511	1.51901
ENSMUSG00000001632	Brpf1	1.09919	0.975828	2.07135	2.12266
ENSMUSG00000001663	Gstt1	7.85818	7.94947	2.58867	0.32564
ENSMUSG00000001665	Gstt3	4.55472	4.93081	2.9204	0.592275
ENSMUSG00000001666	Ddt	21.2637	18.412	11.7555	0.638469
ENSMUSG00000001670	Tat	115.644	150.261	16.7479	0.111459
ENSMUSG00000001674	Ddx18	0.717059	0.689849	1.38557	2.00852
ENSMUSG00000001687	Ubl3	0.811628	0.707398	0.762186	1.07745
ENSMUSG00000001700	Gramd3	0.28811	0.318654	0.318574	0.999749
ENSMUSG00000001707	Eef1e1	0.298808	0.307171	0.700245	2.27966
ENSMUSG00000001729	Akt1	0.933342	0.935057	2.87179	3.07125
ENSMUSG00000001741	Il16	0.0314512	0.0283961	0.190743	6.7172
ENSMUSG00000001750	Tcirg1	1.90468	1.88875	6.32563	3.34911
ENSMUSG00000001751	Naglu	0.771842	0.641645	1.95064	3.04007
ENSMUSG00000001755	Coasy	6.59633	5.51994	6.1369	1.11177
ENSMUSG00000001763	Tspan33	0.304506	0.354334	0.604686	1.70654
ENSMUSG00000001767	Crnkl1	0.153302	0.223343	0.644201	2.88436
ENSMUSG00000001768	Rin2	0.205899	0.205091	0.941615	4.5912
ENSMUSG00000001774	Chordc1	1.20855	1.16398	1.37231	1.17898
ENSMUSG00000001783	Rtcb	0.93549	0.86432	1.92817	2.23085
ENSMUSG00000001785	Pwp1	0.344973	0.255317	0.697301	2.73112
ENSMUSG00000001786	Fbxo7	0.89892	0.76015	3.09677	4.07389
ENSMUSG00000001794	Capns1	1.66633	1.17094	9.76986	8.34358
ENSMUSG00000001802	Lrp3	1.38467	1.175	0.892128	0.759256
ENSMUSG00000001829	Clpb	0.0270137	0.0235975	0.0509592	2.15952
ENSMUSG00000001833	2018-09-07	0.418355	0.512396	1.83007	3.5716
ENSMUSG00000001844	Zdhhc4	1.85831	1.56108	2.90499	1.86089
ENSMUSG00000001847	Rac1	2.59665	2.30879	5.75234	2.4915
ENSMUSG00000001855	Nup214	0.362384	0.297113	0.646129	2.17469
ENSMUSG00000001891	Ugp2	0.816746	0.623241	0.964973	1.54831
ENSMUSG00000001901	Kcnh6	0.0995628	0.0534384	0.16041	3.00177
ENSMUSG00000001909	Trmt1	2.10605	2.13531	4.77423	2.23585
ENSMUSG00000001910	Nacc1	0.867453	0.908581	1.22853	1.35214
ENSMUSG00000001911	Nfix	0.338985	0.325102	0.422331	1.29907
ENSMUSG00000001918	Slc1a5	0.386973	0.589642	0.938396	1.59147
ENSMUSG00000001924	Uba1	1.76276	1.69412	1.31554	0.776532
ENSMUSG00000001942	Siae	0.231268	0.10623	0.294862	2.77568
ENSMUSG00000001943	Vsig2	1.87435	1.95395	9.85091	5.04155
ENSMUSG00000001946	Esam	0.913819	0.825964	3.60706	4.36709
ENSMUSG00000001962	Fam50a	1.42247	1.29397	1.51716	1.17248
ENSMUSG00000001964	Emd	2.29544	2.30632	1.30416	0.565474
ENSMUSG00000001983	Taco1	0.50853	0.412092	0.646221	1.56815
ENSMUSG00000001985	Grik3	15.7668	13.3423	7.91643	0.593332
ENSMUSG00000001988	Npas1	0.189557	0.153037	0.304906	1.99237
ENSMUSG00000001998	Ap4e1	0.262854	0.187042	0.330177	1.76526
ENSMUSG00000001999	Blvra	0.205496	0.220753	1.09113	4.94275
ENSMUSG00000002006	Pdzd4	0.0705073	0.095575	0.200561	2.09846
ENSMUSG00000002007	Srpk3	0.137673	0.25419	0.873662	3.43705
ENSMUSG00000002010	Idh3g	2.20293	1.60083	0.924627	0.577594
ENSMUSG00000002014	Ssr4	1.7064	1.68963	2.79141	1.65209
ENSMUSG00000002015	Bcap31	0.676813	0.708971	1.28936	1.81864
ENSMUSG00000002017	Fam98a	1.29936	1.17758	1.10892	0.941697
ENSMUSG00000002028	Kmt2a	0.203932	0.174957	0.176696	1.00994
ENSMUSG00000002031	Ift46	0.944305	0.731067	1.88129	2.57335
ENSMUSG00000002032	Tmem25	29.3163	28.0059	0.874798	0.0312362
ENSMUSG00000002043	Trappc6a	0.442861	0.309148	0.868514	2.80938
ENSMUSG00000002052	Supt6	0.526076	0.450864	0.73895	1.63896
ENSMUSG00000002058	Unc119	0.382507	0.542011	0.911485	1.68167
ENSMUSG00000002064	Sdf2	3.28794	2.77541	7.43005	2.6771
ENSMUSG00000002083	Bbc3	1.63525	0.635767	2.34745	3.69231
ENSMUSG00000002100	Mybpc3	0.0190362	0.0351789	0.130209	3.70134
ENSMUSG00000002102	Psmc3	6.70153	6.41755	21.018	3.27508
ENSMUSG00000002103	Acp2	1.66154	1.53008	1.41575	0.925281
ENSMUSG00000002105	Slc39a13	1.53167	1.62923	4.76176	2.9227
ENSMUSG00000002108	Nr1h3	3.83569	3.77893	2.39914	0.634873
ENSMUSG00000002109	Ddb2	4.95079	4.45062	4.40506	0.989763
ENSMUSG00000002111	Spi1	0.447057	0.349786	1.18001	3.37351
ENSMUSG00000002129	Sf3a1	0.544162	0.566886	0.426493	0.752343
ENSMUSG00000002147	Stat6	1.85294	1.38424	3.39718	2.45418
ENSMUSG00000002204	Napsa	0.0945092	0.119924	0.547358	4.56421
ENSMUSG00000002205	Vrk3	1.01509	0.926466	0.885414	0.95569
ENSMUSG00000002210	Smg9	0.742241	0.51133	0.856733	1.6755
ENSMUSG00000002221	Paxip1	0.6208	0.619261	0.9236	1.49146
ENSMUSG00000002222	Rmnd5a	0.621672	0.460005	1.12467	2.44491
ENSMUSG00000002227	Mov10	0.676112	0.511667	1.50758	2.9464
ENSMUSG00000002228	Ppm1j	0.135619	0.153171	5.15069	33.627
ENSMUSG00000002233	Rhoc	0.678448	0.524582	12.6952	24.2006
ENSMUSG00000002249	Tead3	0.987712	0.77332	3.07028	3.97025
ENSMUSG00000002250	Ppard	0.736408	0.480824	0.485294	1.0093
ENSMUSG00000002257	Def6	0.042434	0.0299979	0.186383	6.2132
ENSMUSG00000002265	Peg3	0.437284	0.28438	6.97651	24.5324
ENSMUSG00000002274	Metrn	1.01735	2.32445	4.28234	1.8423
ENSMUSG00000002279	Lmf1	0.411053	0.423966	0.395478	0.932806
ENSMUSG00000002280	Narfl	1.02788	0.754916	1.37377	1.81976
ENSMUSG00000002289	Angptl4	26.8511	27.8144	5.588	0.200903
ENSMUSG00000002297	Dbf4	0.0945499	0.0846904	0.301593	3.56112
ENSMUSG00000002307	Daxx	2.08484	1.84943	9.73156	5.26192
ENSMUSG00000002308	Cd320	0.785734	0.639195	0.503143	0.78715
ENSMUSG00000002319	Ipo4	3.01615	2.80524	6.51387	2.32204
ENSMUSG00000002320	Tm9sf1	2.56987	2.55174	4.61461	1.80842
ENSMUSG00000002325	Irf9	1.72145	2.24223	3.43946	1.53395
ENSMUSG00000002326	Gmpr2	3.82606	3.10452	6.24439	2.01139
ENSMUSG00000002329	Mdp1	4.56817	4.07337	3.62664	0.890327
ENSMUSG00000002332	Dhrs1	7.55738	5.70545	6.0145	1.05417
ENSMUSG00000002342	Tmem161a	1.73937	1.86369	2.86545	1.53752
ENSMUSG00000002343	Armc6	0.320246	0.251586	0.276516	1.09909
ENSMUSG00000002345	2310045N01Rik	2.37025	2.2359	2.46893	1.10422
ENSMUSG00000002346	Slc25a42	3.145	2.98667	1.00234	0.335603
ENSMUSG00000002365	Snx9	0.277384	0.237652	0.362655	1.52599
ENSMUSG00000002372	Ranbp3	1.44981	1.43481	2.28127	1.58995
ENSMUSG00000002379	Ndufa11	2.18535	2.14994	1.88668	0.87755
ENSMUSG00000002384	Bmp8b	1.19757	1.02217	3.64533	3.56627
ENSMUSG00000002393	Nr2f6	24.1918	26.8847	10.5104	0.390944
ENSMUSG00000002396	Ocel1	140.828	137.644	140.101	1.01785
ENSMUSG00000002409	Dyrk1b	0.853634	0.627493	1.78899	2.851
ENSMUSG00000002413	Braf	0.33055	0.330115	0.307824	0.932475
ENSMUSG00000002416	Ndufb2	2.60232	1.9146	2.32608	1.21492
ENSMUSG00000002428	Hltf	0.149456	0.119972	0.871926	7.26776
ENSMUSG00000002455	Prpf6	0.743568	0.870387	2.67701	3.07565
ENSMUSG00000002458	Rgs19	0.357492	0.656593	1.13848	1.73392
ENSMUSG00000002475	Abhd3	0.397795	0.411707	0.342986	0.833082
ENSMUSG00000002477	Snrpd1	0.428002	0.495404	0.540546	1.09112
ENSMUSG00000002486	Tchp	0.386438	0.364531	0.7192	1.97295
ENSMUSG00000002496	Tsc2	0.935464	0.683984	0.848732	1.24087
ENSMUSG00000002504	Slc9a3r2	1.63026	2.11693	1.66055	0.784414
ENSMUSG00000002524	Puf60	1.98909	1.85052	6.05397	3.2715
ENSMUSG00000002546	Golga2	11.8815	13.4586	16.3644	1.2159
ENSMUSG00000002550	Uck1	6.40373	8.12651	5.32513	0.655279
ENSMUSG00000002580	Mien1	2.73773	1.11257	5.40915	4.86187
ENSMUSG00000002588	Pon1	6.9027	5.25873	0.098374	0.0187068
ENSMUSG00000002602	Axl	0.605558	0.606111	2.28799	3.77487
ENSMUSG00000002603	Tgfb1	0.306703	0.324544	0.95172	2.93248
ENSMUSG00000002608	Ccdc97	3.40314	3.38295	5.83938	1.72612
ENSMUSG00000002617	Zfp40	0.278546	0.234384	0.296338	1.26433
ENSMUSG00000002625	Akap8l	5.17532	4.09073	2.79231	0.682595
ENSMUSG00000002635	Pdcd2l	1.16361	0.963237	3.02098	3.13628
ENSMUSG00000002658	Gtf2f1	0.834795	0.646288	1.60654	2.4858
ENSMUSG00000002660	Clpp	3.63519	3.00144	2.48363	0.827479
ENSMUSG00000002668	Dennd1c	2.17922	1.8763	5.52327	2.9437
ENSMUSG00000002679	Med6	0.893351	0.866834	1.34448	1.55102
ENSMUSG00000002699	Lcp2	0.220984	0.253606	0.512003	2.01889
ENSMUSG00000002718	Cse1l	0.512347	0.477215	0.710207	1.48823
ENSMUSG00000002728	Naa20	1.48472	1.45213	6.68185	4.60142
ENSMUSG00000002731	Prkra	0.827373	0.698135	0.72162	1.03364
ENSMUSG00000002732	Fkbp7	0.511176	0.408924	0.875956	2.1421
ENSMUSG00000002733	Plekha3	0.455198	0.417252	1.72547	4.13532
ENSMUSG00000002741	Ykt6	1.85598	2.04329	7.14799	3.49828
ENSMUSG00000002748	Baz1b	0.809775	0.743604	0.757101	1.01815
ENSMUSG00000002763	Pex6	2.81138	2.86497	1.04982	0.366435
ENSMUSG00000002767	Mrpl2	3.47574	2.75024	2.72641	0.991335
ENSMUSG00000002768	Mea1	2.09741	2.58574	3.76196	1.45489
ENSMUSG00000002769	Gnmt	317.5	206.825	24.2636	0.117315
ENSMUSG00000002771	Grin2d	0.058529	0.04415	0.159321	3.60862
ENSMUSG00000002778	Kdelr1	1.89561	2.03467	2.66118	1.30792
ENSMUSG00000002781	Tmem143	1.61756	1.20237	0.338421	0.281461
ENSMUSG00000002797	Ggct	1.25394	2.63993	0.928891	0.351862
ENSMUSG00000002803	Btbd6	5.10402	3.82168	4.5608	1.1934
ENSMUSG00000002804	Nudt14	1.33432	0.926907	1.04323	1.1255
ENSMUSG00000002812	Flii	1.24498	0.976744	3.87549	3.96776
ENSMUSG00000002814	Top3a	0.161063	0.108612	0.457837	4.21535
ENSMUSG00000002820	Atg4d	2.08182	1.67825	4.76877	2.84151
ENSMUSG00000002825	Qtrt1	1.0165	0.580578	6.93066	11.9375
ENSMUSG00000002831	Plin4	5.16754	6.92932	1.59978	0.230872
ENSMUSG00000002833	Hdgfrp2	1.35502	1.28032	3.00107	2.34399
ENSMUSG00000002835	Chaf1a	0.0388295	0.0413408	0.291217	7.0443
ENSMUSG00000002844	Adprh	0.163421	0.567122	2.13905	3.77177
ENSMUSG00000002845	Tmem39a	0.670361	0.562369	3.00645	5.34604
ENSMUSG00000002846	Timmdc1	1.03388	0.915742	0.66611	0.7274
ENSMUSG00000002847	Pla1a	1.24551	0.864669	3.37125	3.89889
ENSMUSG00000002871	Tpra1	8.9138	6.65975	11.3193	1.69966
ENSMUSG00000002881	Nab1	0.670569	0.565976	0.598125	1.0568
ENSMUSG00000002885	Adgre5	1.62664	1.65927	9.39877	5.66441
ENSMUSG00000002897	Il17ra	0.830035	0.957085	1.97931	2.06807
ENSMUSG00000002900	Lamb1	0.061492	0.0527487	0.159547	3.02466
ENSMUSG00000002908	Kcnn1	0.162126	0.123056	0.133773	1.08709
ENSMUSG00000002910	Arrdc2	6.39363	9.63037	4.20692	0.436838
ENSMUSG00000002944	Cd36	0.132882	0.190886	0.383105	2.00698
ENSMUSG00000002948	Map2k7	7.56925	6.32033	8.46237	1.33891
ENSMUSG00000002949	Timm44	1.17117	1.1343	1.47026	1.29619
ENSMUSG00000002957	Ap2a2	0.460467	0.384606	1.62504	4.22522
ENSMUSG00000002963	Pnkp	1.89157	1.55706	2.44766	1.57198
ENSMUSG00000002968	Med25	2.27591	2.15414	3.88619	1.80406
ENSMUSG00000002981	Clptm1	0.54261	0.474709	0.452481	0.953176
ENSMUSG00000002983	Relb	0.208323	0.117602	1.56193	13.2815
ENSMUSG00000002984	Tomm40	1.82635	1.44187	2.30553	1.59899
ENSMUSG00000002985	Apoe	183.515	98.4024	80.6414	0.819507
ENSMUSG00000002992	Apoc2	447.647	399.484	171.059	0.428201
ENSMUSG00000002996	Hbp1	3.74465	3.12689	4.22247	1.35037
ENSMUSG00000003033	Ap1m1	2.88917	2.94544	4.48051	1.52117
ENSMUSG00000003037	Rab8a	0.406215	0.338965	0.993371	2.9306
ENSMUSG00000003039	Fam32a	5.25909	4.57818	9.45342	2.06488
ENSMUSG00000003062	Stard3nl	0.210816	0.149517	0.728036	4.86925
ENSMUSG00000003068	Stk11	6.50514	6.02777	3.7576	0.623381
ENSMUSG00000003072	Atp5d	11.369	8.98019	8.56293	0.953535
ENSMUSG00000003099	Ppp5c	1.06123	0.927886	2.19729	2.36807
ENSMUSG00000003119	Cdk12	0.643257	0.568481	1.38168	2.43047
ENSMUSG00000003123	Lipe	2.25547	1.29882	1.07622	0.828611
ENSMUSG00000003131	Pafah1b2	0.701076	0.762249	1.44254	1.89248
ENSMUSG00000003134	Tbc1d8	0.749693	0.583654	0.616926	1.05701
ENSMUSG00000003135	Cnot11	0.684797	0.727154	1.59456	2.19288
ENSMUSG00000003154	Foxj2	0.476148	0.368437	0.363592	0.986852
ENSMUSG00000003161	Sri	0.456664	0.362685	2.97182	8.19394
ENSMUSG00000003166	Dgcr2	0.386365	0.309129	0.915627	2.96195
ENSMUSG00000003184	Irf3	8.90703	7.07826	10.5808	1.49483
ENSMUSG00000003190	Bcl2l12	11.6815	9.78337	21.7923	2.22748
ENSMUSG00000003198	Zfp959	1.63149	1.39379	1.45158	1.04146
ENSMUSG00000003199	Mpnd	0.721998	1.09301	0.65169	0.596233
ENSMUSG00000003200	Sh3gl1	0.889185	0.916828	2.09089	2.28057
ENSMUSG00000003226	Ranbp2	0.606631	0.484332	1.43997	2.9731
ENSMUSG00000003228	Grk5	0.026529	0.0257627	0.200945	7.79985
ENSMUSG00000003233	Dvl3	3.12282	3.08831	6.334	2.05096
ENSMUSG00000003234	Abcf3	1.29093	0.989666	0.991387	1.00174
ENSMUSG00000003235	Eif2b5	0.647532	0.51524	1.54515	2.99888
ENSMUSG00000003269	Cyth2	2.19112	2.02905	3.91333	1.92865
ENSMUSG00000003282	Plag1	0.0428037	0.0330036	0.0728797	2.20824
ENSMUSG00000003283	Hck	0.391506	0.342245	1.90206	5.55759
ENSMUSG00000003299	Mrpl4	6.76219	5.65541	4.85798	0.858997
ENSMUSG00000003308	Keap1	2.72057	2.4176	3.51044	1.45203
ENSMUSG00000003316	Glg1	0.0851566	0.0584117	0.734962	12.5824
ENSMUSG00000003344	Btbd2	1.13991	1.0561	1.95827	1.85425
ENSMUSG00000003345	Csnk1g2	1.50249	1.30189	2.78086	2.13602
ENSMUSG00000003346	Abhd17a	3.24897	3.47106	4.36085	1.25635
ENSMUSG00000003348	Mob3a	0.127556	0.112655	0.744368	6.6075
ENSMUSG00000003355	Fkbp11	0.65112	0.706325	11.6713	16.524
ENSMUSG00000003360	Ddx23	0.846198	0.768427	1.65876	2.15864
ENSMUSG00000003363	Pld3	0.425325	0.401855	0.920791	2.29135
ENSMUSG00000003378	Grik5	0.224359	0.219395	0.14044	0.640123
ENSMUSG00000003380	Rabac1	7.72052	6.20056	11.6741	1.88275
ENSMUSG00000003382	Etv3	1.69053	1.57773	0.97739	0.619491
ENSMUSG00000003402	Prkcsh	2.52295	1.89905	4.5825	2.41305
ENSMUSG00000003420	Fcgrt	3.66321	3.70232	4.23868	1.14487
ENSMUSG00000003421	Nosip	0.738492	0.505121	1.65385	3.27418
ENSMUSG00000003423	Pih1d1	6.01975	5.27459	5.13703	0.97392
ENSMUSG00000003429	Rps11	4.20243	4.3172	7.01675	1.6253
ENSMUSG00000003435	Supt5	2.8204	2.22884	7.37156	3.30736
ENSMUSG00000003437	Paf1	2.57271	2.69754	4.53414	1.68084
ENSMUSG00000003444	Med29	0.474968	0.418909	0.82034	1.95828
ENSMUSG00000003458	Ncstn	1.93346	1.96024	5.28924	2.69827
ENSMUSG00000003464	Pex19	4.68623	3.7505	7.76124	2.06939
ENSMUSG00000003477	Inmt	48.159	25.1689	1.43299	0.0569348
ENSMUSG00000003484	Cyp4f18	0.0644286	0.0550328	0.807213	14.6679
ENSMUSG00000003500	Impdh1	0.180294	0.234534	2.30256	9.81761
ENSMUSG00000003518	Dusp3	1.11912	0.944663	2.81843	2.98354
ENSMUSG00000003526	Prodh	18.6714	17.5189	9.33119	0.532637
ENSMUSG00000003527	Dgcr14	0.83116	0.540491	2.143	3.96491
ENSMUSG00000003528	Slc25a1	5.05232	4.8099	5.54154	1.15211
ENSMUSG00000003531	Dgcr6	0.454941	0.484582	1.01086	2.08606
ENSMUSG00000003546	Klc4	5.15158	4.32914	4.34232	1.00305
ENSMUSG00000003549	Ercc1	1.01572	1.19227	3.43852	2.884
ENSMUSG00000003555	Cyp17a1	16.0493	24.5198	2.60858	0.106387
ENSMUSG00000003559	As3mt	2.15343	1.85269	0.844026	0.455568
ENSMUSG00000003573	Homer3	0.270222	0.419515	4.7698	11.3698
ENSMUSG00000003575	Crtc1	0.212775	0.203188	0.267555	1.31679
ENSMUSG00000003581	Rnf215	4.47637	5.56649	4.96619	0.892158
ENSMUSG00000003585	Sec14l2	14.0285	9.74375	3.44976	0.354048
ENSMUSG00000003617	Cp	4.32227	5.98981	11.2817	1.88349
ENSMUSG00000003623	Crot	4.18446	4.45374	1.04186	0.23393
ENSMUSG00000003644	Rps6ka1	0.229473	0.163641	0.503502	3.07687
ENSMUSG00000003660	Snrnp200	0.621634	0.597202	0.722666	1.21009
ENSMUSG00000003662	Ciao1	1.20867	1.17826	2.686	2.27963
ENSMUSG00000003680	Taf6l	1.98939	1.72705	3.01117	1.74353
ENSMUSG00000003721	Insig2	4.12774	5.42432	6.57056	1.21131
ENSMUSG00000003731	Kpna6	0.508595	0.428987	0.548287	1.2781
ENSMUSG00000003746	Man1a	0.329869	0.355303	0.155743	0.438339
ENSMUSG00000003752	Itpkc	0.816596	0.720861	4.60386	6.38661
ENSMUSG00000003762	Adck4	0.222491	0.1975	2.33083	11.8017
ENSMUSG00000003778	Brd8	0.887369	0.620132	2.09811	3.38333
ENSMUSG00000003779	Kif20a	1.19675	1.02872	3.80319	3.69701
ENSMUSG00000003808	Farsa	1.42169	1.43036	2.14163	1.49727
ENSMUSG00000003809	Gcdh	19.3579	14.5047	22.6955	1.5647
ENSMUSG00000003810	Mast2	0.093768	0.0722208	1.15416	15.981
ENSMUSG00000003812	Dnase2a	3.05803	1.88583	5.95466	3.15758
ENSMUSG00000003813	Rad23a	12.1964	12.4437	33.8083	2.71689
ENSMUSG00000003814	Calr	7.26543	9.28272	5.77304	0.621912
ENSMUSG00000003824	Syce2	63.9029	61.2227	47.8243	0.781153
ENSMUSG00000003847	Nfat5	0.163912	0.159032	0.230917	1.45202
ENSMUSG00000003848	Nob1	1.06686	1.01941	1.1971	1.1743
ENSMUSG00000003849	Nqo1	0.298234	0.145805	0.325107	2.22974
ENSMUSG00000003865	Gys1	0.532513	0.38647	0.905906	2.34405
ENSMUSG00000003868	Ruvbl2	0.842427	0.788773	1.89623	2.40402
ENSMUSG00000003873	Bax	3.76753	2.67502	18.911	7.06946
ENSMUSG00000003923	Tfam	2.17401	2.26105	1.42768	0.631425
ENSMUSG00000003929	Zfp81	0.0795834	0.0697486	0.0941451	1.34978
ENSMUSG00000003948	Mmd	0.758475	0.846256	0.388941	0.459602
ENSMUSG00000003949	Hlf	0.454853	0.405568	0.113215	0.27915
ENSMUSG00000003955	Fam162a	1.27612	0.977841	0.486641	0.497669
ENSMUSG00000003970	Rpl8	4.11997	5.44641	7.27126	1.33506
ENSMUSG00000004018	Fancl	0.091212	0.0748037	0.137608	1.83959
ENSMUSG00000004035	Gstm7	5.0815	2.93468	0.741103	0.252533
ENSMUSG00000004040	Stat3	0.712245	0.578168	1.75022	3.02719
ENSMUSG00000004043	Stat5a	0.726073	1.18142	0.3116	0.263749
ENSMUSG00000004044	Ptrf	0.199721	0.325997	0.905952	2.77902
ENSMUSG00000004054	Map3k11	2.37034	2.00327	4.05321	2.0233
ENSMUSG00000004056	Akt2	1.72177	1.54463	1.13583	0.73534
ENSMUSG00000004069	Dnaja3	2.87789	2.49773	15.8283	6.33707
ENSMUSG00000004070	Hmox2	5.12197	3.03804	1.35553	0.446185
ENSMUSG00000004071	Cdip1	17.0729	11.6708	42.4498	3.63726
ENSMUSG00000004085	Zak	0.0871187	0.0525535	0.164294	3.12622
ENSMUSG00000004096	Cwc15	1.97025	1.38895	4.1005	2.95223
ENSMUSG00000004098	Col5a3	0.15834	0.0981724	0.295632	3.01136
ENSMUSG00000004099	Dnmt1	0.135396	0.128218	0.292669	2.28259
ENSMUSG00000004100	Ppan	4.37044	4.11375	5.83081	1.41739
ENSMUSG00000004127	Trmt10a	0.885106	0.682325	0.308258	0.451776
ENSMUSG00000004187	Kifc2	3.21776	1.85614	1.84469	0.993829
ENSMUSG00000004207	Psap	3.76388	3.11227	10.1512	3.26166
ENSMUSG00000004221	Ikbkg	3.40074	2.21234	7.67119	3.46745
ENSMUSG00000004233	Wars2	0.317	0.237392	0.279291	1.1765
ENSMUSG00000004263	Atn1	1.17297	1.04785	1.49612	1.42779
ENSMUSG00000004264	Phb2	9.34994	10.0719	13.6856	1.35879
ENSMUSG00000004266	Ptpn6	0.691262	0.635125	1.17798	1.85472
ENSMUSG00000004268	Emg1	1.66055	1.2048	3.2353	2.68534
ENSMUSG00000004270	Lpcat3	1.51576	0.983472	1.14737	1.16665
ENSMUSG00000004285	Atp6v1f	1.38319	0.884566	3.86084	4.36467
ENSMUSG00000004319	Clcn3	0.304502	0.254279	0.66732	2.62436
ENSMUSG00000004356	Utp20	0.168991	0.124504	0.4656	3.73963
ENSMUSG00000004359	Spic	0.276976	0.310644	1.96285	6.31864
ENSMUSG00000004364	Cul3	0.192542	0.168531	0.520617	3.08915
ENSMUSG00000004371	Il11	0.125327	0.251812	0.105333	0.4183
ENSMUSG00000004383	Large	0.0196867	0.016553	0.141083	8.52311
ENSMUSG00000004393	Ddx56	1.28271	1.56528	3.99117	2.54981
ENSMUSG00000004394	Tmed4	2.24478	1.7434	2.28203	1.30896
ENSMUSG00000004446	Bid	1.71451	1.44566	1.83385	1.26852
ENSMUSG00000004451	Ralb	0.109256	0.0901956	0.719853	7.98102
ENSMUSG00000004455	Ppp1cc	2.83796	2.17606	4.83795	2.22327
ENSMUSG00000004460	Dnajb11	1.43512	1.51483	3.96426	2.61698
ENSMUSG00000004462	Tbccd1	0.934939	0.783884	0.830673	1.05969
ENSMUSG00000004530	Coro1c	0.0693972	0.0390877	0.317532	8.12357
ENSMUSG00000004535	Tax1bp1	0.601845	0.505547	1.33983	2.65025
ENSMUSG00000004558	Ndrg2	74.7883	53.3746	15.4435	0.289341
ENSMUSG00000004561	Mettl17	2.16734	1.5589	3.35729	2.15363
ENSMUSG00000004562	Arhgef40	0.830943	0.63115	1.61585	2.56016
ENSMUSG00000004565	Pnpla6	3.79871	3.91345	2.88656	0.7376
ENSMUSG00000004567	Mcoln1	3.46764	2.47421	7.23955	2.926
ENSMUSG00000004568	Arhgef18	0.354735	0.378089	0.35878	0.94893
ENSMUSG00000004591	Pkn2	0.186609	0.136564	0.461483	3.37925
ENSMUSG00000004609	Cd33	0.623383	0.408676	13.6219	33.3318
ENSMUSG00000004610	Etfb	9.21157	9.18388	1.49523	0.16281
ENSMUSG00000004626	Stxbp2	3.5425	2.72128	9.60346	3.52903
ENSMUSG00000004633	Chn2	0.184827	0.145324	0.0669227	0.460506
ENSMUSG00000004637	Wwox	0.053158	0.0479563	0.0581395	1.21234
ENSMUSG00000004642	Slbp	0.326421	0.383258	0.685853	1.78953
ENSMUSG00000004655	Aqp1	1.74615	1.52742	2.00912	1.31537
ENSMUSG00000004665	Cnn2	0.281966	0.290927	0.94534	3.24941
ENSMUSG00000004667	Polr2e	0.401658	0.523771	1.21295	2.3158
ENSMUSG00000004677	Myo9b	0.500666	0.366784	2.17116	5.91945
ENSMUSG00000004707	Ly9	0.124262	0.124963	0.500809	4.00767
ENSMUSG00000004709	Cd244	0.488568	0.499623	2.13109	4.2654
ENSMUSG00000004730	Adgre1	0.0835365	0.0920299	0.228647	2.48449
ENSMUSG00000004748	Mtfp1	3.57357	3.40406	1.30897	0.384531
ENSMUSG00000004768	Rab23	0.346801	0.346067	0.354721	1.025
ENSMUSG00000004771	Rab11a	0.298905	0.192267	3.12673	16.2625
ENSMUSG00000004788	Eif2b2	0.81288	0.798725	1.74579	2.18572
ENSMUSG00000004789	Dlst	2.46077	2.06349	2.7182	1.31728
ENSMUSG00000004798	Ulk2	0.356819	0.345823	0.45104	1.30425
ENSMUSG00000004815	Dgkq	1.21815	1.24937	2.0851	1.66892
ENSMUSG00000004837	Grap	0.246257	0.204376	0.832055	4.0712
ENSMUSG00000004843	Chmp2b	0.246239	0.209392	1.29209	6.17069
ENSMUSG00000004846	Plod3	2.04877	1.71113	3.50306	2.04722
ENSMUSG00000004849	Ap1s1	0.998238	0.815792	2.38073	2.9183
ENSMUSG00000004865	Srpk1	0.74013	0.714105	1.53584	2.15072
ENSMUSG00000004880	Lbr	0.32066	0.397045	0.472466	1.18995
ENSMUSG00000004895	Prcc	0.531423	0.388278	0.456234	1.17502
ENSMUSG00000004896	Rrnad1	8.13236	7.53677	7.89807	1.04794
ENSMUSG00000004897	Hdgf	2.3421	2.3833	0.950014	0.398614
ENSMUSG00000004902	Slc25a18	0.235233	0.18736	0.715756	3.82023
ENSMUSG00000004929	Thop1	0.16776	0.226819	0.606281	2.67298
ENSMUSG00000004931	Apba3	6.53884	6.19366	11.7767	1.90141
ENSMUSG00000004934	Pias4	1.3875	1.2232	1.77963	1.4549
ENSMUSG00000004936	Map2k1	0.35537	0.271898	0.754097	2.77346
ENSMUSG00000004937	Sgta	1.5057	1.03702	1.36318	1.31451
ENSMUSG00000004945	Tmem242	0.555411	0.434647	0.371456	0.854616
ENSMUSG00000004947	Dtx2	0.292062	0.304397	0.398175	1.30808
ENSMUSG00000004952	Rasa4	0.1623	0.166966	1.90209	11.3921
ENSMUSG00000004980	Hnrnpa2b1	30.0425	29.4048	23.1012	0.785626
ENSMUSG00000004994	Ccdc130	1.04197	0.760621	0.662802	0.871396
ENSMUSG00000004996	Mri1	5.75434	5.23673	8.77174	1.67504
ENSMUSG00000005034	Prkacb	0.0907161	0.0924944	0.32499	3.51362
ENSMUSG00000005057	Sh2b2	0.124223	0.160317	0.940668	5.86756
ENSMUSG00000005069	Pex5	3.46958	2.97247	3.33642	1.12244
ENSMUSG00000005078	Jkamp	1.42227	1.09888	0.735824	0.669615
ENSMUSG00000005087	Cd44	0.127204	0.119119	0.311423	2.61439
ENSMUSG00000005102	Eif2ak4	0.280251	0.261078	1.91381	7.33042
ENSMUSG00000005103	Wdr1	0.197345	0.137292	3.08896	22.4992
ENSMUSG00000005107	Slc2a9	0.526588	0.406661	0.187614	0.461354
ENSMUSG00000005125	Ndrg1	0.0984982	0.0562285	0.943387	16.7777
ENSMUSG00000005142	Man2b1	4.01789	3.26738	13.5374	4.14321
ENSMUSG00000005150	Wdr83	1.27202	0.881279	5.40861	6.13723
ENSMUSG00000005161	Prdx2	1.66536	0.959751	3.03917	3.16662
ENSMUSG00000005198	Polr2a	0.885878	0.80958	0.818731	1.0113
ENSMUSG00000005204	Senp3	5.19714	4.38784	5.26254	1.19935
ENSMUSG00000005225	Plekha8	0.231737	0.29265	0.171711	0.586746
ENSMUSG00000005232	G6pc2	0.635665	0.761622	2.61338	3.43134
ENSMUSG00000005233	Spc25	0.273367	0.138002	1.10631	8.01661
ENSMUSG00000005237	Dnah2	0.0214981	0.0223484	0.137175	6.13802
ENSMUSG00000005251	Ripk4	0.379176	0.176402	0.921678	5.22487
ENSMUSG00000005262	Ufd1l	2.8946	2.1951	5.86586	2.67225
ENSMUSG00000005267	Zfp287	0.065753	0.084736	0.272784	3.21922
ENSMUSG00000005268	Prlr	0.172241	0.485751	0.0225305	0.0463827
ENSMUSG00000005299	Letm1	0.318066	0.323201	0.405371	1.25424
ENSMUSG00000005312	Ubqln1	1.28879	1.17625	0.876185	0.744898
ENSMUSG00000005320	Fgfr4	2.5053	2.86732	1.94971	0.679976
ENSMUSG00000005354	Txn2	4.35934	4.0373	3.26071	0.807646
ENSMUSG00000005362	Crbn	4.08866	3.28622	9.62801	2.92981
ENSMUSG00000005370	Msh6	0.374579	0.319867	0.904287	2.82708
ENSMUSG00000005371	Fbxo11	0.199004	0.178675	0.348024	1.94781
ENSMUSG00000005373	Mlxipl	10.1726	7.81474	0.893333	0.114314
ENSMUSG00000005374	Tbl2	0.90293	0.819062	0.911612	1.11299
ENSMUSG00000005378	Wbscr22	7.07134	6.53769	6.80613	1.04106
ENSMUSG00000005397	Nid1	0.0299867	0.0484471	0.498399	10.2875
ENSMUSG00000005413	Hmox1	1.96894	1.53528	13.1503	8.56541
ENSMUSG00000005417	Mprip	0.337372	0.32876	0.979509	2.9794
ENSMUSG00000005442	Cic	1.11648	0.941047	1.39605	1.48351
ENSMUSG00000005469	Prkaca	0.818623	0.86358	0.327217	0.378907
ENSMUSG00000005481	Ddx39	12.2124	13.7653	56.3563	4.09408
ENSMUSG00000005483	Dnajb1	1.41129	1.75979	1.29297	0.734726
ENSMUSG00000005501	Usp40	0.963467	0.861928	0.845392	0.980815
ENSMUSG00000005505	Kbtbd4	27.7461	27.9692	43.2012	1.5446
ENSMUSG00000005506	Celf1	0.355237	0.347393	0.407663	1.17349
ENSMUSG00000005510	Ndufs3	8.72008	7.2517	4.75529	0.655748
ENSMUSG00000005514	Por	4.02943	2.72002	3.40579	1.25212
ENSMUSG00000005534	Insr	0.57197	0.472291	0.614876	1.3019
ENSMUSG00000005547	Cyp2a5	1.01047	1.02696	5.34685	5.2065
ENSMUSG00000005566	Trim28	2.25937	1.82953	0.93115	0.508954
ENSMUSG00000005575	Ube2m	9.08978	8.0936	95.6546	11.8185
ENSMUSG00000005580	Adcy9	0.224039	0.295656	0.554164	1.87436
ENSMUSG00000005609	Ctr9	0.484801	0.476803	2.27601	4.77348
ENSMUSG00000005610	Eif4g2	4.17051	3.71364	4.83769	1.30268
ENSMUSG00000005615	Pcyt1a	0.174354	0.187175	0.324131	1.7317
ENSMUSG00000005621	Zfp592	0.339404	0.300553	0.413696	1.37645
ENSMUSG00000005625	Psmd4	1.70169	1.36522	3.27329	2.39763
ENSMUSG00000005628	Tmod4	0.450568	0.759703	0.383733	0.50511
ENSMUSG00000005656	Snx6	0.330008	0.265458	1.19874	4.51575
ENSMUSG00000005667	Mthfd2	0.166726	0.17549	0.0719849	0.410194
ENSMUSG00000005674	Tomm40l	151.17	224.363	12.9631	0.0577772
ENSMUSG00000005677	Nr1i3	16.5696	17.8399	3.65993	0.205155
ENSMUSG00000005681	Apoa2	122.106	125.167	17.6144	0.140728
ENSMUSG00000005682	Pan2	2.83583	2.27068	3.38639	1.49135
ENSMUSG00000005683	Cs	1.53019	1.3447	2.38462	1.77334
ENSMUSG00000005686	Ampd3	0.3576	0.252088	4.4891	17.8077
ENSMUSG00000005687	Bcas2	1.40264	1.12229	0.773029	0.688795
ENSMUSG00000005698	Ctcf	0.475462	0.405402	0.716218	1.76669
ENSMUSG00000005699	Pard6a	1.23002	1.82686	1.60984	0.88121
ENSMUSG00000005705	Agrp	1.78656	1.75613	9.03505	5.14486
ENSMUSG00000005718	Tfap4	0.798113	0.679379	0.478836	0.704815
ENSMUSG00000005732	Ranbp1	1.19095	0.926084	1.68328	1.81764
ENSMUSG00000005763	Cd247	0.60742	0.583277	1.27819	2.19139
ENSMUSG00000005774	Rfx5	0.979728	0.63776	3.32439	5.2126
ENSMUSG00000005779	Psmb4	4.59749	3.66355	8.65463	2.36237
ENSMUSG00000005802	Slc30a4	0.150628	0.109882	0.239028	2.17532
ENSMUSG00000005803	Sqrdl	0.546972	0.559917	0.895758	1.5998
ENSMUSG00000005804	Bloc1s6	1.83153	1.41428	2.43329	1.72051
ENSMUSG00000005813	Metap1	0.568993	0.613239	0.805216	1.31305
ENSMUSG00000005823	Gpr108	5.70538	8.22746	4.50671	0.547765
ENSMUSG00000005836	Gata6	0.491922	0.42388	0.412599	0.973385
ENSMUSG00000005846	Rsl1d1	2.03699	2.2334	1.69401	0.75849
ENSMUSG00000005871	Apc	0.149795	0.146142	0.221422	1.51512
ENSMUSG00000005873	Reep5	0.0808205	0.0473545	0.513127	10.8359
ENSMUSG00000005881	Ergic3	4.59304	3.99009	3.56927	0.894532
ENSMUSG00000005882	Uqcc1	0.292955	0.285129	0.197657	0.693219
ENSMUSG00000005886	Ncoa2	0.194493	0.182652	0.356113	1.94968
ENSMUSG00000005893	Nr2c2	0.454428	0.467852	0.478117	1.02194
ENSMUSG00000005897	Nr2c1	0.458228	0.540645	0.328842	0.608241
ENSMUSG00000005899	Smpd4	0.944866	0.905596	1.00077	1.1051
ENSMUSG00000005907	Pex1	2.73796	2.5277	1.60029	0.633104
ENSMUSG00000005936	Kctd20	2.07523	1.6242	3.14784	1.93808
ENSMUSG00000005947	Itgae	0.112112	0.121279	0.486603	4.01225
ENSMUSG00000005949	Ctns	1.27672	1.16443	18.7263	16.0819
ENSMUSG00000005951	Shpk	1.96336	1.27023	2.18464	1.71987
ENSMUSG00000005968	Tuft1	0.18695	0.114599	2.09711	18.2995
ENSMUSG00000005973	Rcn1	0.539855	0.434505	4.80525	11.0591
ENSMUSG00000005981	Trap1	0.712039	0.688352	0.498416	0.724071
ENSMUSG00000005982	Naa60	2.46564	2.71795	1.75829	0.646916
ENSMUSG00000005983	1700037C18Rik	53.2608	57.9775	26.8509	0.463127
ENSMUSG00000006005	Tpr	0.32253	0.248706	0.361272	1.4526
ENSMUSG00000006010	BC003331	0.831877	0.743061	0.413994	0.557146
ENSMUSG00000006014	Prg4	0.348874	1.46436	2.1987	1.50148
ENSMUSG00000006019	Dhx34	0.575479	0.412699	0.862905	2.09088
ENSMUSG00000006024	Napa	1.7643	1.56447	2.78647	1.7811
ENSMUSG00000006050	Sra1	8.33506	9.87852	10.8713	1.1005
ENSMUSG00000006057	Atp5g1	5.60719	6.15887	3.22322	0.523346
ENSMUSG00000006058	Snf8	1.6571	1.41733	3.2749	2.31061
ENSMUSG00000006095	Tbcb	0.840405	0.638888	4.14093	6.48147
ENSMUSG00000006127	Inpp5k	2.98741	2.37364	4.05662	1.70903
ENSMUSG00000006134	Crkl	0.96123	0.89003	0.487091	0.547275
ENSMUSG00000006154	Eps8l1	0.410093	0.285276	0.378513	1.32683
ENSMUSG00000006169	Clint1	0.462829	0.407581	1.00536	2.46666
ENSMUSG00000006191	Cdkal1	0.0266612	0.0220206	0.0444727	2.0196
ENSMUSG00000006215	Zbtb17	0.561175	0.481533	0.725767	1.5072
ENSMUSG00000006216	Clcnkb	0.675857	0.633697	2.50069	3.94619
ENSMUSG00000006219	Fblim1	0.0760565	0.032692	0.465125	14.2275
ENSMUSG00000006235	Epor	0.299905	0.373642	1.26966	3.39806
ENSMUSG00000006241	Ccdc159	1.20643	0.893919	0.785102	0.87827
ENSMUSG00000006262	Mob1b	0.207806	0.231761	0.421885	1.82034
ENSMUSG00000006273	Atp6v1b2	1.31756	0.92006	3.33455	3.62427
ENSMUSG00000006276	Eps15l1	0.961256	0.82017	1.77193	2.16044
ENSMUSG00000006281	Tep1	0.677642	0.436369	2.33097	5.34174
ENSMUSG00000006288	Ttc5	1.11612	0.900128	5.57858	6.19755
ENSMUSG00000006289	Osgep	0.41033	0.38216	0.986735	2.582
ENSMUSG00000006299	Aamp	10.7478	8.50556	17.5144	2.05917
ENSMUSG00000006301	Tmbim1	1.36796	1.10595	3.16747	2.86402
ENSMUSG00000006304	Arpc2	1.54079	1.33699	5.25491	3.9304
ENSMUSG00000006307	Kmt2b	2.82807	2.2275	3.93587	1.76694
ENSMUSG00000006310	Zbtb32	1.37299	1.2612	3.65231	2.89591
ENSMUSG00000006313	Upk1a	0.0616235	0.126778	1.03944	8.19885
ENSMUSG00000006315	Tmem147	22.311	18.4762	15.573	0.84287
ENSMUSG00000006333	Rps9	5.77914	7.59068	17.3364	2.28391
ENSMUSG00000006335	Tfpt	1.97953	1.90793	2.75299	1.44292
ENSMUSG00000006344	Ggt5	0.161498	0.140313	0.436341	3.10976
ENSMUSG00000006356	Crip2	4.56926	5.08243	7.63341	1.50192
ENSMUSG00000006362	Cbfa2t3	0.0633608	0.0712987	0.0543907	0.762857
ENSMUSG00000006373	Pgrmc1	6.20392	4.82132	5.51665	1.14422
ENSMUSG00000006378	Gcat	0.610912	0.574	0.555302	0.967425
ENSMUSG00000006386	Tek	0.0491657	0.0657606	0.139492	2.12121
ENSMUSG00000006390	Elovl1	4.59251	3.44635	3.64567	1.05783
ENSMUSG00000006392	Med8	8.83949	8.29938	19.72	2.37609
ENSMUSG00000006412	Pfdn2	3.29115	3.1483	2.37126	0.753189
ENSMUSG00000006418	Rnf114	2.82774	2.54315	3.44744	1.35558
ENSMUSG00000006423	C330007P06Rik	0.173691	0.176851	0.414269	2.34248
ENSMUSG00000006435	Neurl1a	0.0344202	0.0297248	0.260785	8.77331
ENSMUSG00000006442	Srm	1.39585	1.288	4.79996	3.72667
ENSMUSG00000006445	Epha2	2.43697	1.85617	0.941889	0.507436
ENSMUSG00000006456	Rbm14	1.35869	1.1356	0.477099	0.420131
ENSMUSG00000006463	Zdhhc24	1.27576	0.994711	1.74336	1.75263
ENSMUSG00000006471	Ndor1	3.64247	2.90376	12.0695	4.15652
ENSMUSG00000006476	Nsmf	7.35832	7.172	10.6428	1.48394
ENSMUSG00000006494	Pdk1	0.741973	0.7634	0.665825	0.872183
ENSMUSG00000006498	Ptbp1	5.90011	6.38326	7.57127	1.18611
ENSMUSG00000006517	Mvd	1.0881	2.45015	5.63329	2.29916
ENSMUSG00000006519	Cyba	0.711293	0.807966	5.09537	6.30642
ENSMUSG00000006522	Itih3	51.881	48.1719	27.0921	0.562403
ENSMUSG00000006526	Tmem110	0.255925	0.251803	1.29887	5.15828
ENSMUSG00000006527	Sfmbt1	0.125895	0.104419	0.424344	4.06387
ENSMUSG00000006529	Itih1	31.4612	40.1634	2.8883	0.0719137
ENSMUSG00000006542	Prkag3	0.91584	0.682834	0.474716	0.695213
ENSMUSG00000006567	Atp7b	0.319792	0.42121	0.294232	0.698539
ENSMUSG00000006575	Rundc3a	1.55638	1.20919	1.02799	0.850148
ENSMUSG00000006589	Aprt	10.9536	6.80814	47.274	6.94375
ENSMUSG00000006599	Gtf2h1	0.891856	0.71969	2.1632	3.00573
ENSMUSG00000006611	Hfe	3.76764	2.97981	10.4643	3.51175
ENSMUSG00000006641	Slc5a6	6.58694	6.42048	7.63066	1.18849
ENSMUSG00000006673	Qrich1	0.723052	0.553155	1.07672	1.94651
ENSMUSG00000006676	Usp19	3.246	2.9241	5.37343	1.83764
ENSMUSG00000006699	Cdc42	0.393145	0.346005	1.55638	4.49814
ENSMUSG00000006705	Pknox1	0.693295	0.773029	0.320739	0.414912
ENSMUSG00000006715	Gmnn	0.640772	0.401474	0.540514	1.34632
ENSMUSG00000006717	Acot13	0.659136	0.537709	0.45988	0.855257
ENSMUSG00000006728	Cdk4	1.45547	1.41676	2.19114	1.54658
ENSMUSG00000006731	B4galnt1	9.8553	10.2161	14.7759	1.44634
ENSMUSG00000006732	Mettl1	0.9486	0.787349	1.68977	2.14616
ENSMUSG00000006736	Tspan31	20.7867	18.5674	9.42456	0.507587
ENSMUSG00000006740	Kif5b	0.433409	0.430722	0.468475	1.08765
ENSMUSG00000006782	Cnp	20.7318	17.3175	52.9233	3.05606
ENSMUSG00000006800	Sulf2	0.410705	0.284172	0.214299	0.754118
ENSMUSG00000006818	Sod2	1.7363	1.607	0.734277	0.456924
ENSMUSG00000006850	Tmco6	1.86463	1.71494	2.20744	1.28718
ENSMUSG00000006906	Stambp	0.283444	0.219628	0.525412	2.39228
ENSMUSG00000006920	Ezh1	0.408663	0.281297	1.0902	3.87562
ENSMUSG00000006930	Hap1	0.321416	0.339187	2.0615	6.07778
ENSMUSG00000006932	Ctnnb1	1.18768	1.27318	4.64485	3.64822
ENSMUSG00000006941	Eif1b	0.783272	0.755168	0.617859	0.818175
ENSMUSG00000006958	Chrd	1.03456	1.29538	0.825428	0.637207
ENSMUSG00000006998	Psmd2	1.96567	1.65204	4.50724	2.72828
ENSMUSG00000007029	Vars	1.51978	1.268	3.85368	3.03919
ENSMUSG00000007035	Msh5	0.131261	0.124088	0.532961	4.29502
ENSMUSG00000007036	Abhd16a	2.3339	2.06115	2.06718	1.00293
ENSMUSG00000007038	Neu1	2.3453	2.17366	10.1263	4.65864
ENSMUSG00000007041	Clic1	0.832646	0.692344	3.65168	5.27437
ENSMUSG00000007050	Lsm2	1.20206	0.865538	1.27668	1.47501
ENSMUSG00000007207	Stx1a	0.268013	0.24884	1.2266	4.92928
ENSMUSG00000007216	Zfp775	0.330255	0.306014	0.392655	1.28313
ENSMUSG00000007338	Mrpl49	0.950602	1.04028	1.29234	1.2423
ENSMUSG00000007411	Mark3	0.829893	0.741294	1.67385	2.25801
ENSMUSG00000007415	Gatad1	3.73518	3.6639	3.83595	1.04696
ENSMUSG00000007458	M6pr	1.70964	1.33564	3.81163	2.85378
ENSMUSG00000007476	Lrrc8a	0.678549	0.519785	0.731262	1.40685
ENSMUSG00000007564	Ppp2r1a	0.525159	0.395943	2.24749	5.67628
ENSMUSG00000007570	Fance	1.71661	1.33818	1.68372	1.25821
ENSMUSG00000007589	Tinf2	3.43683	2.15539	7.75696	3.59887
ENSMUSG00000007594	Hapln4	0.257223	0.319305	5.91582	18.5272
ENSMUSG00000007603	Dus3l	6.66858	5.37034	18.9368	3.52619
ENSMUSG00000007610	Gtpbp3	13.3234	12.3367	81.8285	6.63294
ENSMUSG00000007613	Tgfbr1	0.41369	0.297719	0.269914	0.906607
ENSMUSG00000007617	Homer1	0.239325	0.308248	0.191926	0.622634
ENSMUSG00000007656	Arpp19	0.525704	0.443539	1.61213	3.63469
ENSMUSG00000007659	Bcl2l1	0.483194	0.286049	1.58179	5.52979
ENSMUSG00000007670	Khsrp	2.71894	2.404	2.94438	1.22478
ENSMUSG00000007721	Ccdc124	2.98523	2.88869	1.69975	0.588418
ENSMUSG00000007739	Cct4	1.21552	1.56279	3.86776	2.47491
ENSMUSG00000007777	0610009B22Rik	1.5733	1.66878	1.76589	1.05819
ENSMUSG00000007812	Zfp655	0.906239	1.4222	2.58453	1.81728
ENSMUSG00000007815	Rhoa	0.573579	0.577915	0.683613	1.18289
ENSMUSG00000007817	Zmiz1	0.380237	0.367361	0.375443	1.022
ENSMUSG00000007827	Ankrd26	0.0424195	0.0739177	0.0619931	0.838678
ENSMUSG00000007833	Aldh16a1	2.86089	2.31041	3.88028	1.67948
ENSMUSG00000007837	Prrg2	2.54027	1.96489	4.88484	2.48606
ENSMUSG00000007850	Hnrnph1	12.8907	12.3025	10.3731	0.843168
ENSMUSG00000007867	Ift43	0.233838	0.189241	0.388136	2.05101
ENSMUSG00000007872	Id3	24.8032	14.6696	25.0168	1.70535
ENSMUSG00000007880	Arid1a	0.423108	0.379449	0.400835	1.05636
ENSMUSG00000007891	Ctsd	1.81156	1.52058	5.77221	3.79605
ENSMUSG00000007892	Rplp1	2.43392	2.20391	2.98518	1.3545
ENSMUSG00000007950	Abhd8	0.693088	0.595918	0.962706	1.6155
ENSMUSG00000007987	Ift22	0.310513	0.322362	2.52614	7.83634
ENSMUSG00000008035	Mid1ip1	1.06336	0.925312	0.391278	0.422861
ENSMUSG00000008036	Ap2s1	1.91009	1.78208	2.51611	1.4119
ENSMUSG00000008090	Fgfrl1	0.464787	0.386168	0.746888	1.9341
ENSMUSG00000008136	Fhl2	1.22104	1.283	2.77516	2.16302
ENSMUSG00000008140	Emc10	1.07894	0.923162	0.27004	0.292516
ENSMUSG00000008167	Fbxw9	2.31736	1.33083	5.23543	3.93396
ENSMUSG00000008200	Fnbp4	1.11914	0.911377	1.13887	1.24961
ENSMUSG00000008226	Scrn3	1.48718	1.25448	0.681738	0.543445
ENSMUSG00000008301	Phax	0.299724	0.316814	0.235202	0.742397
ENSMUSG00000008305	Tle1	0.582563	0.479029	0.679591	1.41868
ENSMUSG00000008307	1700109H08Rik	2.71625	2.68007	5.26215	1.96344
ENSMUSG00000008333	Snrpb2	1.63096	1.09845	2.47291	2.25127
ENSMUSG00000008348	Ubc	59.2456	47.0529	46.3175	0.98437
ENSMUSG00000008373	Prpf31	0.589698	0.621313	1.29704	2.08757
ENSMUSG00000008384	Sertad1	0.741428	0.410815	2.18077	5.3084
ENSMUSG00000008393	Carhsp1	0.430989	0.373703	1.7187	4.59911
ENSMUSG00000008398	Elk3	0.116054	0.116702	0.388509	3.32906
ENSMUSG00000008429	Herpud2	0.580902	0.532097	3.37797	6.3484
ENSMUSG00000008435	Rdh13	0.643941	0.443472	1.95257	4.40292
ENSMUSG00000008450	Nutf2	1.05266	1.11131	0.979486	0.881381
ENSMUSG00000008475	Arpc5	2.33226	1.95914	10.5481	5.38402
ENSMUSG00000008540	Mgst1	20.0611	27.0931	9.51498	0.351196
ENSMUSG00000008575	Nfib	0.143791	0.180996	0.0325208	0.179676
ENSMUSG00000008604	Ubqln4	2.87695	2.4428	2.82218	1.15531
ENSMUSG00000008668	Rps18	9.45019	10.1509	13.4917	1.32911
ENSMUSG00000008682	Rpl10	7.28037	10.959	16.2945	1.48687
ENSMUSG00000008683	Rps15a	0.561629	0.773043	0.963903	1.24689
ENSMUSG00000008690	Ncaph2	1.3961	1.49262	2.65213	1.77682
ENSMUSG00000008730	Hipk1	0.685462	0.501471	1.10898	2.21146
ENSMUSG00000008763	Man1a2	0.121687	0.0951226	0.193806	2.03744
ENSMUSG00000008822	Acyp1	0.943962	0.862483	0.425922	0.493833
ENSMUSG00000008845	Cd163	1.05313	1.10148	4.846	4.39954
ENSMUSG00000008855	Hdac5	1.48072	1.28849	1.05603	0.819587
ENSMUSG00000008859	Rala	0.122499	0.0753039	0.221678	2.94378
ENSMUSG00000008892	Vdac3	1.46562	1.20505	1.30198	1.08043
ENSMUSG00000008958	Vps72	2.08336	1.72788	2.71291	1.57008
ENSMUSG00000008976	Gabpa	1.30464	1.12126	0.894404	0.797679
ENSMUSG00000008999	Bmp7	0.0361022	0.0578948	0.0311029	0.537232
ENSMUSG00000009030	Pdcl	0.883023	0.439014	0.695487	1.5842
ENSMUSG00000009035	Tmem184b	0.45843	0.30057	0.461765	1.5363
ENSMUSG00000009073	Nf2	0.722508	0.625893	0.588608	0.94043
ENSMUSG00000009076	Zmat5	0.139949	0.131743	0.125122	0.949741
ENSMUSG00000009079	Ewsr1	4.33838	4.14124	10.1319	2.44657
ENSMUSG00000009090	Ap1b1	0.528818	0.493456	1.26818	2.57
ENSMUSG00000009112	Bcl2l13	0.240885	0.187561	0.443125	2.36256
ENSMUSG00000009114	2610028H24Rik	0.31509	0.276443	0.375386	1.35792
ENSMUSG00000009115	Spatc1l	7.75033	7.2266	2.46201	0.340687
ENSMUSG00000009145	Dqx1	4.75717	3.14713	7.814	2.4829
ENSMUSG00000009207	Lnp	0.0823655	0.0590264	0.120763	2.04592
ENSMUSG00000009246	Trpm5	3.71079	3.56951	19.2657	5.39731
ENSMUSG00000009281	Rarres2	72.1994	67.6572	70.5001	1.04202
ENSMUSG00000009291	Pttg1ip	4.74782	3.49454	8.52509	2.43954
ENSMUSG00000009292	Trpm2	0.183452	0.127335	0.563411	4.42462
ENSMUSG00000009293	Ube2g2	0.905799	0.944989	1.80858	1.91386
ENSMUSG00000009376	Met	0.188903	0.194598	0.132804	0.682451
ENSMUSG00000009378	Slc16a12	0.284599	0.410623	0.382538	0.931604
ENSMUSG00000009406	Elk1	0.259071	0.209544	0.867377	4.13936
ENSMUSG00000009470	Tnpo1	0.149378	0.138315	0.729083	5.27117
ENSMUSG00000009535	Rnmt	0.542589	0.451373	2.40784	5.33448
ENSMUSG00000009545	Kcnq1	0.384999	0.639645	0.357143	0.558346
ENSMUSG00000009549	Srp14	2.25314	2.41595	3.8388	1.58894
ENSMUSG00000009551	6330409D20Rik	0.249329	0.386971	1.00767	2.604
ENSMUSG00000009555	Cdk9	6.98495	6.1117	10.8785	1.77995
ENSMUSG00000009563	Tor2a	1.27791	1.21479	4.16043	3.42482
ENSMUSG00000009566	Fpgs	20.2518	19.7934	1.91236	0.096616
ENSMUSG00000009569	Mkl2	0.196648	0.186907	0.174671	0.934532
ENSMUSG00000009575	Cbx5	0.113855	0.120216	0.0696772	0.579599
ENSMUSG00000009585	Apobec3	0.676193	0.603655	10.5047	17.4018
ENSMUSG00000009614	Sardh	3.20123	2.91562	0.180141	0.0617848
ENSMUSG00000009621	Vav2	0.266326	0.197731	0.454321	2.29768
ENSMUSG00000009630	Ppp2cb	1.09982	0.932641	3.05891	3.27984
ENSMUSG00000009640	Dmap1	0.613135	0.425627	1.41668	3.32844
ENSMUSG00000009646	Pla2g12b	1.32401	1.22091	1.1687	0.957236
ENSMUSG00000009647	Mcu	0.169207	0.16259	0.162538	0.999675
ENSMUSG00000009654	Oit3	0.313644	0.335836	0.433275	1.29014
ENSMUSG00000009681	Bcr	0.195382	0.171994	0.177561	1.03237
ENSMUSG00000009687	Fxyd5	0.21769	0.102144	1.31302	12.8546
ENSMUSG00000009733	Tfcp2	0.716285	0.653439	0.624218	0.955282
ENSMUSG00000009739	Pou6f1	0.483619	0.517175	1.39789	2.70293
ENSMUSG00000009741	Ubp1	0.918697	0.78358	2.37751	3.03416
ENSMUSG00000009772	Nuak2	2.00719	1.17053	3.09582	2.6448
ENSMUSG00000009828	Ick	0.681451	0.579346	0.788888	1.36169
ENSMUSG00000009863	Sdhb	3.95884	2.79203	3.30246	1.18282
ENSMUSG00000009894	Snap47	1.24836	1.04023	1.06474	1.02356
ENSMUSG00000009905	Kdsr	0.473261	0.581966	2.52412	4.33723
ENSMUSG00000009907	Vps4b	0.913964	0.671767	3.50899	5.22352
ENSMUSG00000009927	Rps25	3.73923	3.8938	7.59579	1.95074
ENSMUSG00000009995	Taz	4.32593	2.95812	4.33301	1.46478
ENSMUSG00000010025	Aldh3a2	6.0978	2.59114	2.09044	0.806765
ENSMUSG00000010045	Tmem115	0.422577	0.21833	0.299741	1.37288
ENSMUSG00000010047	Hyal2	10.3377	9.75728	4.82463	0.494464
ENSMUSG00000010048	Ifrd2	1.33716	1.47301	3.38604	2.29872
ENSMUSG00000010051	Hyal1	1.86731	2.88737	5.14624	1.78233
ENSMUSG00000010054	Tusc2	10.0416	10.5539	13.478	1.27706
ENSMUSG00000010057	Nprl2	1.91532	1.77731	1.83804	1.03417
ENSMUSG00000010064	Slc38a3	47.4469	29.4929	5.38953	0.18274
ENSMUSG00000010067	Rassf1	1.99466	2.37646	8.08395	3.40168
ENSMUSG00000010095	Slc3a2	1.16072	0.851949	3.97166	4.66185
ENSMUSG00000010097	Nxf1	0.724724	0.628396	0.845242	1.34508
ENSMUSG00000010110	Stx5a	6.09681	5.95244	4.91347	0.825456
ENSMUSG00000010122	Slc47a1	9.52309	7.45982	0.570935	0.0765346
ENSMUSG00000010175	Prox1	3.14548	2.66134	1.11667	0.41959
ENSMUSG00000010205	Raver1	1.18501	1.08965	2.0069	1.84178
ENSMUSG00000010277	2610507B11Rik	1.14507	1.10944	1.12644	1.01532
ENSMUSG00000010290	AI597479	0.320929	0.260459	0.27784	1.06673
ENSMUSG00000010307	Tmem86a	0.938565	0.352791	4.43473	12.5704
ENSMUSG00000010342	Tex14	0.021291	0.0189952	0.123852	6.52016
ENSMUSG00000010358	Ifi35	0.417999	0.474945	3.70693	7.80496
ENSMUSG00000010362	Rdm1	0.829155	0.555767	0.459571	0.826914
ENSMUSG00000010376	Nedd8	1.62913	1.4958	1.86036	1.24372
ENSMUSG00000010392	Gosr1	0.757444	0.578792	1.33155	2.30056
ENSMUSG00000010406	Mrpl52	5.22989	4.20334	9.39431	2.23496
ENSMUSG00000010453	Kansl3	1.54066	1.31893	2.80482	2.12658
ENSMUSG00000010517	Faf1	0.0543599	0.0471879	0.0632436	1.34025
ENSMUSG00000010538	Tsacc	1.14799	0.821945	0.383196	0.466206
ENSMUSG00000010554	Mettl16	0.0804807	0.0551567	0.132618	2.40439
ENSMUSG00000010601	Apol7a	5.58755	3.22656	27.8059	8.61781
ENSMUSG00000010607	Pigyl	1.26858	1.56548	2.23679	1.42883
ENSMUSG00000010608	Rbm25	0.732813	0.669581	1.97354	2.94743
ENSMUSG00000010609	Psen2	2.84612	2.701	1.57898	0.58459
ENSMUSG00000010651	Acaa1b	256.147	152.956	3.34712	0.0218828
ENSMUSG00000010660	Plcd1	0.0373115	0.032361	2.24752	69.4515
ENSMUSG00000010663	Fads1	6.27374	7.54063	1.33373	0.176872
ENSMUSG00000010721	Lmbr1	0.130659	0.136876	0.102916	0.751896
ENSMUSG00000010751	Tnfrsf22	0.114183	0.103957	0.461655	4.44082
ENSMUSG00000010755	Cars	0.325008	0.319628	0.699314	2.1879
ENSMUSG00000010797	Wnt2	0.0280144	0.0343609	0.0537677	1.56479
ENSMUSG00000010841	1700006E09Rik	2.7459	2.83806	4.67007	1.64551
ENSMUSG00000010911	Apip	0.283438	0.348724	0.67091	1.9239
ENSMUSG00000010914	Pdhx	0.25437	0.234357	0.728428	3.10819
ENSMUSG00000010936	Vac14	0.413143	0.411024	0.951919	2.31597
ENSMUSG00000011096	Akt1s1	9.02437	6.7579	9.76924	1.4456
ENSMUSG00000011114	Tbrg1	5.36404	4.48407	8.48058	1.89127
ENSMUSG00000011148	Adssl1	0.907647	0.416133	2.53769	6.09827
ENSMUSG00000011158	Brf1	2.703	2.70746	5.03402	1.85931
ENSMUSG00000011179	Odc1	1.47542	1.31182	2.30021	1.75345
ENSMUSG00000011257	Pabpc4	0.887571	0.809273	0.673935	0.832766
ENSMUSG00000011263	Exoc3l2	0.203198	0.167053	0.414182	2.47935
ENSMUSG00000011305	Plin5	5.82246	5.31915	7.91102	1.48727
ENSMUSG00000011306	Sugp1	0.957995	0.78676	4.02646	5.11777
ENSMUSG00000011382	Dhdh	4.76937	3.09146	2.60009	0.841056
ENSMUSG00000011427	Zfp790	0.258597	0.246269	0.207792	0.843762
ENSMUSG00000011658	Fuz	18.4638	15.8213	59.3226	3.74954
ENSMUSG00000011752	Pgam1	1.78991	1.64115	1.81728	1.10732
ENSMUSG00000011831	Evi5	0.671359	0.670687	0.575309	0.857791
ENSMUSG00000011832	Evi5l	0.170313	0.190188	2.12391	11.1674
ENSMUSG00000011837	Snapc2	0.561664	0.389483	1.5663	4.02149
ENSMUSG00000011877	Git1	0.49301	0.505928	3.26977	6.46291
ENSMUSG00000011884	Gltp	0.0754209	0.0505167	0.673699	13.3362
ENSMUSG00000011958	Bnip2	3.20729	2.72162	5.63802	2.07157
ENSMUSG00000011960	Ccnt1	0.780861	0.686154	0.702524	1.02386
ENSMUSG00000012017	Scarf2	1.39122	1.20363	2.67377	2.22142
ENSMUSG00000012076	Brms1l	0.522204	0.421812	0.470013	1.11427
ENSMUSG00000012114	Med15	0.723115	0.532245	1.53886	2.89127
ENSMUSG00000012117	Dhdds	0.30653	0.230303	0.762966	3.31288
ENSMUSG00000012296	Tjap1	0.60177	0.522658	1.28623	2.46094
ENSMUSG00000012405	Rpl15	6.65973	5.12595	9.01364	1.75843
ENSMUSG00000012422	Tmem167	0.24134	0.222162	0.566313	2.5491
ENSMUSG00000012428	Steap4	0.291251	1.11572	0.779636	0.698771
ENSMUSG00000012429	Mplkip	5.57068	4.64985	4.43884	0.954619
ENSMUSG00000012519	Mlkl	0.210466	0.166931	2.74135	16.4221
ENSMUSG00000012535	Tnpo3	0.543097	0.501548	0.776567	1.54834
ENSMUSG00000012609	Ttll5	0.113277	0.0891103	0.568129	6.37557
ENSMUSG00000012640	Zfp715	1.11104	1.11237	1.86311	1.6749
ENSMUSG00000012819	Cdh23	0.218053	0.232591	1.11162	4.7793
ENSMUSG00000012848	Rps5	1.7775	1.96707	3.36492	1.71063
ENSMUSG00000013033	Adgrl1	0.99391	0.877616	0.757384	0.863002
ENSMUSG00000013076	Amotl1	0.0318505	0.0354904	0.0807326	2.27477
ENSMUSG00000013089	Etv5	0.035832	0.0335894	0.101237	3.01394
ENSMUSG00000013091	Tmem190	1.24966	1.15967	0.481939	0.415581
ENSMUSG00000013150	Gfod2	0.852768	0.597398	1.16591	1.95164
ENSMUSG00000013160	Atp6v0d1	0.713563	0.724644	1.36048	1.87745
ENSMUSG00000013236	Ptprs	0.0949961	0.0659793	0.348256	5.27826
ENSMUSG00000013275	Slc41a1	0.0935297	0.153365	0.454478	2.96337
ENSMUSG00000013418	B4galnt2	0.0251212	0.03817	0.184478	4.83305
ENSMUSG00000013465	Nelfb	2.90584	2.18257	5.88479	2.69626
ENSMUSG00000013483	Card14	0.374351	0.367458	1.54398	4.20179
ENSMUSG00000013495	Tmem175	1.57036	1.14425	0.722027	0.631004
ENSMUSG00000013539	Tango2	4.07875	2.27335	3.03511	1.33508
ENSMUSG00000013593	Ndufs2	2.01025	2.18327	6.29846	2.88488
ENSMUSG00000013622	Atraid	3.89828	3.18018	4.56677	1.43601
ENSMUSG00000013629	Cad	0.189834	0.195527	0.224615	1.14877
ENSMUSG00000013646	Sh3bp5l	0.543599	0.399407	1.20265	3.0111
ENSMUSG00000013662	Atad1	0.456114	0.402455	0.604454	1.50192
ENSMUSG00000013663	Pten	0.535151	0.500104	0.6699	1.33952
ENSMUSG00000013698	Pea15a	0.499087	0.426327	1.96078	4.59924
ENSMUSG00000013701	Timm23	2.38425	1.83297	2.20703	1.20407
ENSMUSG00000013707	Tnfaip8l2	0.417586	0.490849	1.99334	4.06099
ENSMUSG00000013736	Trnt1	16.5361	14.7605	26.2001	1.77502
ENSMUSG00000013787	Ehmt2	2.28081	1.92815	4.82061	2.50012
ENSMUSG00000013822	Elof1	1.44621	1.04418	3.3047	3.16487
ENSMUSG00000013833	Med16	0.263501	0.170634	0.419319	2.45742
ENSMUSG00000013846	St3gal1	3.87622	5.31235	1.82184	0.342943
ENSMUSG00000013858	Tmem259	3.60247	2.94729	4.538	1.53972
ENSMUSG00000013878	Rnf170	0.6473	0.515	0.387743	0.752898
ENSMUSG00000013973	Dedd	4.66369	4.40163	2.9957	0.680589
ENSMUSG00000013997	Nit1	12.3891	11.074	40.2945	3.63867
ENSMUSG00000014039	Prdm15	0.180166	0.184338	0.284516	1.54345
ENSMUSG00000014074	Rnf168	0.165628	0.116761	0.21784	1.8657
ENSMUSG00000014077	Chp1	1.57725	2.38194	1.83787	0.771586
ENSMUSG00000014164	Klhl3	0.289004	0.292024	0.260686	0.892688
ENSMUSG00000014177	Tvp23b	0.336136	0.250244	0.261804	1.0462
ENSMUSG00000014195	Dnajc7	2.44778	1.88737	3.10507	1.64518
ENSMUSG00000014226	Cacybp	0.621129	0.553812	0.523074	0.944497
ENSMUSG00000014232	Cluap1	0.387323	0.31619	1.03128	3.26158
ENSMUSG00000014243	Zswim7	1.12939	0.799481	2.06362	2.5812
ENSMUSG00000014245	Pigl	0.501082	0.43851	0.865287	1.97324
ENSMUSG00000014294	Ndufa2	0.703173	0.698647	1.73239	2.47964
ENSMUSG00000014301	Pam16	2.94783	3.00771	3.69289	1.22781
ENSMUSG00000014303	Glis2	1.15385	1.12439	1.63843	1.45718
ENSMUSG00000014313	Cox6c	10.4835	9.86551	8.92592	0.90476
ENSMUSG00000014349	Ube2z	0.281922	0.312571	0.607798	1.94451
ENSMUSG00000014353	Tmem87b	1.43173	1.16515	5.93158	5.09083
ENSMUSG00000014355	Anapc1	0.320334	0.26269	0.794678	3.02516
ENSMUSG00000014361	Mertk	1.22746	1.10359	3.77217	3.41811
ENSMUSG00000014402	Tsg101	0.74722	0.727546	4.70422	6.46587
ENSMUSG00000014418	Hps5	0.441547	0.328938	0.371554	1.12956
ENSMUSG00000014426	Map3k4	0.108319	0.0939129	0.241126	2.56755
ENSMUSG00000014444	Piezo1	0.0431026	0.0412935	0.162302	3.93044
ENSMUSG00000014453	Blk	0.156398	0.179939	0.115243	0.640455
ENSMUSG00000014470	Rnf166	4.01822	4.34865	7.81946	1.79814
ENSMUSG00000014496	Ankrd28	0.148183	0.119494	0.143744	1.20294
ENSMUSG00000014498	Ankrd52	9.67389	9.14668	19.4937	2.13123
ENSMUSG00000014503	Pkd2l2	2.79607	2.74126	5.65747	2.06382
ENSMUSG00000014504	Srp19	2.35252	2.36421	3.5138	1.48625
ENSMUSG00000014542	Clec4f	11.6789	11.456	95.1017	8.30151
ENSMUSG00000014547	Wdfy2	0.162261	0.144726	0.275121	1.90097
ENSMUSG00000014550	Rbsn	0.230414	0.152567	0.222557	1.45875
ENSMUSG00000014551	Mrps25	0.228624	0.217706	0.848214	3.89615
ENSMUSG00000014554	Dguok	1.5138	1.32577	0.850065	0.641188
ENSMUSG00000014592	Camta1	0.235261	0.303775	0.61793	2.03417
ENSMUSG00000014599	Csf1	0.992537	1.20665	0.467339	0.387304
ENSMUSG00000014601	Strip1	0.863804	0.86784	1.64678	1.89756
ENSMUSG00000014606	Slc25a11	1.30625	0.811029	1.27536	1.57253
ENSMUSG00000014633	Cmc2	0.0529086	0.0676553	0.0761271	1.12522
ENSMUSG00000014668	Chfr	1.17615	1.02425	2.08292	2.03361
ENSMUSG00000014686	Ceacam16	0.08304	0.0876018	4.93391	56.322
ENSMUSG00000014748	Tex261	2.60018	2.31978	4.24245	1.82882
ENSMUSG00000014763	Fam120b	3.25601	12.8793	7.72647	0.599913
ENSMUSG00000014767	Tbp	0.956099	0.814736	1.59485	1.9575
ENSMUSG00000014769	Psmb1	1.5769	1.2629	4.07022	3.22292
ENSMUSG00000014771	Pdcd2	3.25214	3.15654	4.68571	1.48445
ENSMUSG00000014773	Dll1	1.97683	1.1306	0.995635	0.880628
ENSMUSG00000014778	Fhod1	0.479337	0.493502	1.03431	2.09586
ENSMUSG00000014791	Elmo3	3.96275	3.83858	9.93424	2.588
ENSMUSG00000014837	4931428F04Rik	0.684896	0.991726	0.243935	0.245971
ENSMUSG00000014846	Tppp3	0.315394	0.163813	0.917164	5.59885
ENSMUSG00000014850	Msh3	0.0758829	0.0747324	0.077733	1.04015
ENSMUSG00000014852	Adamts13	0.427119	0.418571	0.443748	1.06015
ENSMUSG00000014856	Tmem208	6.17724	6.38082	29.9293	4.69052
ENSMUSG00000014859	E2f4	4.70522	4.25757	7.49799	1.7611
ENSMUSG00000014867	Surf4	1.35913	1.29221	2.09435	1.62075
ENSMUSG00000014873	Surf2	11.525	11.6167	19.9014	1.71317
ENSMUSG00000014905	Dnajb9	0.855756	0.598774	2.58867	4.32329
ENSMUSG00000014907	Naf1	0.124312	0.0881457	0.170565	1.93503
ENSMUSG00000014932	Yes1	0.401854	0.319688	0.610233	1.90884
ENSMUSG00000014956	Ppp1cb	0.257589	0.250645	0.641483	2.55932
ENSMUSG00000014959	Gorasp2	0.495409	0.533714	0.928768	1.7402
ENSMUSG00000014980	Tsen15	0.679456	0.485667	1.20521	2.48156
ENSMUSG00000015002	Efr3a	0.118155	0.117824	0.622633	5.28444
ENSMUSG00000015013	Trappc2l	1.4556	0.999053	5.25988	5.26487
ENSMUSG00000015016	Acsf3	0.317598	0.2219	0.547984	2.4695
ENSMUSG00000015023	Ddx19a	0.393415	0.323542	0.712495	2.20217
ENSMUSG00000015027	Galns	0.122785	0.111124	0.84236	7.58038
ENSMUSG00000015083	C8g	30.9516	25.5781	16.5917	0.648666
ENSMUSG00000015087	Rabl6	1.75664	1.50104	1.75567	1.16964
ENSMUSG00000015092	Edf1	1.64208	1.59588	2.08286	1.30515
ENSMUSG00000015093	Clic3	53.2933	31.256	1.1031	0.0352926
ENSMUSG00000015094	Npdc1	0.77174	0.628909	6.54425	10.4057
ENSMUSG00000015095	Fbxw5	20.5675	14.6433	24.2086	1.65321
ENSMUSG00000015112	Slc25a13	0.660282	0.591177	0.806457	1.36415
ENSMUSG00000015120	Ube2i	7.76086	6.72495	25.8856	3.84918
ENSMUSG00000015126	Tsr3	4.00001	4.53196	12.9972	2.86791
ENSMUSG00000015127	Unkl	0.641984	0.405159	0.731301	1.80497
ENSMUSG00000015133	Lrrk1	0.0476172	0.0542007	0.277428	5.11853
ENSMUSG00000015143	Actn1	0.177536	0.138388	1.31813	9.52488
ENSMUSG00000015149	Sirt2	2.76172	2.18565	3.67283	1.68043
ENSMUSG00000015165	Hnrnpl	7.27199	6.61572	10.311	1.55856
ENSMUSG00000015176	Nolc1	0.804202	1.06676	0.834699	0.782464
ENSMUSG00000015189	Casd1	0.900311	1.08959	0.42316	0.388367
ENSMUSG00000015202	Cnksr3	0.130085	0.107349	0.182508	1.70013
ENSMUSG00000015214	Mtmr1	0.38506	0.425326	1.02389	2.4073
ENSMUSG00000015224	Cyp2j9	0.0512656	0.452516	0.183033	0.404478
ENSMUSG00000015243	Abca1	0.489672	0.603782	0.84917	1.40642
ENSMUSG00000015247	Nipsnap3b	1.18573	0.93754	7.29212	7.77793
ENSMUSG00000015289	Lage3	3.28549	2.7626	3.00502	1.08775
ENSMUSG00000015290	Ubl4a	7.46532	6.30495	64.6392	10.2521
ENSMUSG00000015291	Gdi1	1.40445	1.85955	3.21103	1.72677
ENSMUSG00000015305	Sash1	0.169854	0.174033	0.617852	3.5502
ENSMUSG00000015337	Endog	17.0469	10.9878	51.591	4.69531
ENSMUSG00000015340	Cybb	0.104259	0.12577	0.914934	7.27464
ENSMUSG00000015341	Golga7	2.37312	1.73188	2.98713	1.72479
ENSMUSG00000015342	Xk	0.0920431	0.0836823	0.0780482	0.932672
ENSMUSG00000015354	Pcolce2	0.0431291	0.0393681	0.114597	2.91091
ENSMUSG00000015355	Cd48	0.708138	0.557728	1.86032	3.33553
ENSMUSG00000015357	Clpx	5.05482	4.27913	0.90265	0.210942
ENSMUSG00000015363	Trabd	8.47529	8.90861	12.8548	1.44296
ENSMUSG00000015377	Dennd6b	1.10302	0.835739	3.75155	4.4889
ENSMUSG00000015461	Atf6b	0.966204	0.952258	2.03764	2.1398
ENSMUSG00000015467	Egfl8	3.4278	2.79772	3.45871	1.23626
ENSMUSG00000015468	Notch4	0.119897	0.117977	0.128499	1.08919
ENSMUSG00000015474	Ppt2	2.29711	1.93412	1.95903	1.01288
ENSMUSG00000015476	Prrt1	1.36217	1.28834	1.3078	1.01511
ENSMUSG00000015478	Rnf5	2.1901	1.6809	1.94796	1.15888
ENSMUSG00000015488	Cacfd1	0.589915	0.863809	2.85471	3.30479
ENSMUSG00000015501	Hivep2	0.102301	0.0809564	0.0935669	1.15577
ENSMUSG00000015522	Arnt	0.780659	0.767123	1.30646	1.70306
ENSMUSG00000015536	Mocs2	6.2872	6.00304	3.35515	0.558908
ENSMUSG00000015542	Nat9	3.69692	2.63697	4.38799	1.66403
ENSMUSG00000015575	Atp6v0e	0.715759	0.539761	1.43836	2.6648
ENSMUSG00000015597	Zfp318	0.603492	0.466531	0.420832	0.902045
ENSMUSG00000015599	Ttbk1	0.0866796	0.0543533	0.181971	3.34793
ENSMUSG00000015605	Srf	1.41064	1.37567	1.73624	1.2621
ENSMUSG00000015653	Steap2	0.0617206	0.0653267	0.260848	3.99298
ENSMUSG00000015656	Hspa8	35.8352	33.5898	14.7565	0.439313
ENSMUSG00000015659	Serac1	0.312503	0.206891	1.11702	5.3991
ENSMUSG00000015671	Psma2	0.592113	0.468631	1.53137	3.26776
ENSMUSG00000015672	Mrpl32	2.75796	2.20819	1.8784	0.850648
ENSMUSG00000015697	Setdb1	0.642498	0.49564	0.748564	1.5103
ENSMUSG00000015702	Anxa9	0.220693	0.130808	0.28767	2.19917
ENSMUSG00000015711	Prune	0.690115	0.41834	3.25528	7.78144
ENSMUSG00000015714	Cers2	1.48114	1.44688	2.79492	1.93169
ENSMUSG00000015733	Capza2	0.289031	0.246912	1.03194	4.17937
ENSMUSG00000015745	Plekho1	1.78109	1.84482	8.3684	4.53616
ENSMUSG00000015747	Vps45	0.290743	0.231929	0.0805026	0.3471
ENSMUSG00000015748	Prpf3	0.558582	0.520243	0.60395	1.1609
ENSMUSG00000015749	Anp32e	0.245224	0.238054	0.340968	1.43231
ENSMUSG00000015750	Aph1a	1.8993	1.59452	3.49523	2.19203
ENSMUSG00000015755	Tab2	0.653917	0.576052	1.03106	1.78987
ENSMUSG00000015757	Ppil4	0.540426	0.549515	0.757332	1.37818
ENSMUSG00000015759	Cnih1	0.289278	0.277738	0.525417	1.89177
ENSMUSG00000015776	Med22	1.5622	1.12696	2.35242	2.08741
ENSMUSG00000015790	Surf1	4.84212	4.23625	7.6179	1.79827
ENSMUSG00000015804	Med28	2.64548	1.70466	6.33438	3.71592
ENSMUSG00000015806	Qdpr	4.96956	5.01341	0.950181	0.189528
ENSMUSG00000015812	Gnrh1	2.44469	1.82629	1.40859	0.771284
ENSMUSG00000015837	Sqstm1	10.265	5.86276	16.283	2.77735
ENSMUSG00000015839	Nfe2l2	2.71472	1.98132	3.43149	1.73192
ENSMUSG00000015843	Rxrg	0.235074	0.231735	0.0560871	0.242031
ENSMUSG00000015846	Rxra	1.25756	1.07215	0.339301	0.316468
ENSMUSG00000015850	Adamtsl4	0.165139	0.187003	2.52121	13.4822
ENSMUSG00000015854	Cd5l	2.64711	2.13232	8.84888	4.14989
ENSMUSG00000015869	Prpsap1	3.8571	3.15793	2.35797	0.74668
ENSMUSG00000015879	Fam184b	0.112101	0.104023	0.105589	1.01506
ENSMUSG00000015880	Ncapg	0.610478	0.618619	1.23998	2.00444
ENSMUSG00000015882	Lcorl	0.111343	0.115464	0.124786	1.08074
ENSMUSG00000015889	Lta4h	1.32232	1.04732	1.29388	1.23542
ENSMUSG00000015890	Amdhd1	27.0979	22.2558	12.6057	0.566398
ENSMUSG00000015932	Dstn	0.361427	0.389724	0.865511	2.22083
ENSMUSG00000015937	H2afy	1.7278	1.62274	3.08477	1.90097
ENSMUSG00000015942	Gtf2ird2	1.37741	1.3172	4.33527	3.29127
ENSMUSG00000015943	Bola1	0.14843	0.145181	0.298983	2.05938
ENSMUSG00000015944	Gatsl2	0.0480956	0.0697327	0.0275294	0.394785
ENSMUSG00000015947	Fcgr1	0.351243	0.264247	4.30433	16.289
ENSMUSG00000015950	Ncf1	0.394196	0.356226	2.02848	5.69437
ENSMUSG00000015961	Adss	0.776785	0.649688	3.31179	5.09751
ENSMUSG00000015962	1700016C15Rik	0.0339089	0.0324021	0.673996	20.801
ENSMUSG00000015966	Il17rb	0.457536	0.556721	0.656297	1.17886
ENSMUSG00000015968	Cacna1d	0.029143	0.020323	0.0398082	1.95877
ENSMUSG00000015970	Chdh	3.4549	3.27626	1.14515	0.349528
ENSMUSG00000015971	Actr8	0.850373	0.918664	1.88699	2.05405
ENSMUSG00000015980	Lrrc27	0.0704622	0.0500793	0.302282	6.03606
ENSMUSG00000015994	Fnta	1.40853	1.06476	2.58149	2.42448
ENSMUSG00000016018	Skiv2l2	0.253564	0.220175	0.682282	3.09882
ENSMUSG00000016024	Lbp	5.51461	5.62271	4.40966	0.784259
ENSMUSG00000016028	Celsr1	0.183239	0.169229	0.134032	0.792013
ENSMUSG00000016087	Fli1	0.0361371	0.0401381	0.156513	3.89936
ENSMUSG00000016128	Stard13	0.158112	0.152087	0.0669456	0.440179
ENSMUSG00000016181	Diexf	0.379632	0.36232	0.496876	1.37137
ENSMUSG00000016194	Hsd11b1	0.521616	0.517068	0.500255	0.967483
ENSMUSG00000016239	Lonrf3	0.390021	0.301753	0.0892172	0.295663
ENSMUSG00000016252	Atp5e	2.40371	1.32807	2.30007	1.73189
ENSMUSG00000016253	Nelfcd	1.88759	1.50973	1.66906	1.10554
ENSMUSG00000016256	Ctsz	4.76676	4.37081	9.37315	2.14449
ENSMUSG00000016257	Slmo2	2.08566	1.78413	3.83859	2.15152
ENSMUSG00000016308	Ube2a	1.44281	1.54762	1.96919	1.2724
ENSMUSG00000016319	Slc25a5	6.53021	3.38269	1.93145	0.570979
ENSMUSG00000016344	Ppdpf	20.9368	18.5987	46.3528	2.49226
ENSMUSG00000016356	Col20a1	0.380637	0.338114	0.474882	1.4045
ENSMUSG00000016382	Pls3	0.0674879	0.0631931	0.0761369	1.20483
ENSMUSG00000016409	Nkap	0.10365	0.070392	0.222495	3.1608
ENSMUSG00000016427	Ndufa1	0.56218	0.511794	0.700094	1.36792
ENSMUSG00000016477	E2f3	0.0895157	0.107904	0.289504	2.68298
ENSMUSG00000016481	Cr1l	0.640313	0.606268	0.598065	0.98647
ENSMUSG00000016487	Ppfibp1	0.0781682	0.0953679	0.746467	7.82723
ENSMUSG00000016493	Cd46	0.135226	0.11848	0.249803	2.10841
ENSMUSG00000016495	Plgrkt	1.06591	0.843358	4.18394	4.96105
ENSMUSG00000016496	Cd274	0.258902	0.220483	2.38076	10.798
ENSMUSG00000016503	Gtf3a	3.39442	3.76324	4.37753	1.16324
ENSMUSG00000016510	Mtif3	2.49592	2.29859	1.53131	0.666194
ENSMUSG00000016520	Lnx2	0.322797	0.292793	1.72585	5.89444
ENSMUSG00000016526	Dyrk3	0.117576	0.0619288	1.47629	23.8384
ENSMUSG00000016528	Mapkapk2	0.367237	0.612299	1.18653	1.93783
ENSMUSG00000016534	Lamp2	4.67837	4.59562	3.99484	0.869271
ENSMUSG00000016541	Atxn10	0.145158	0.133637	0.37193	2.78314
ENSMUSG00000016554	Eif3d	1.06633	0.857632	1.98539	2.31497
ENSMUSG00000016559	H3f3b	1.63848	1.48121	6.82568	4.60818
ENSMUSG00000016619	Nup50	0.476736	0.398773	1.05548	2.64681
ENSMUSG00000016624	Phf21b	0.0431104	0.0462541	0.427946	9.25207
ENSMUSG00000016637	Ift27	0.450738	0.275038	0.704073	2.55991
ENSMUSG00000016664	Pacsin2	0.270718	0.222239	0.667051	3.0015
ENSMUSG00000016756	Cmah	0.121758	0.909865	0.0750518	0.0824868
ENSMUSG00000016758	Bik	1.38231	0.341704	0.438506	1.28329
ENSMUSG00000016831	Tox4	0.601842	0.508939	0.556485	1.09342
ENSMUSG00000016833	Mrps18c	1.2174	1.16068	2.28861	1.97178
ENSMUSG00000016921	Srsf6	2.20586	2.94988	2.14215	0.726181
ENSMUSG00000016933	Plcg1	10.2852	12.4045	12.2229	0.98536
ENSMUSG00000016940	Kctd2	1.5676	1.40877	2.44129	1.73293
ENSMUSG00000016942	Tmprss6	6.96148	5.72162	1.09928	0.192128
ENSMUSG00000016946	Kctd5	0.356866	0.389719	1.11638	2.86457
ENSMUSG00000016984	Etaa1	0.27536	0.244695	0.359854	1.47062
ENSMUSG00000017009	Sdc4	11.8204	10.9049	13.0618	1.19779
ENSMUSG00000017057	Il13ra1	0.0706644	0.0745546	0.1717	2.30301
ENSMUSG00000017119	Nbr1	3.56718	2.45486	4.54292	1.85058
ENSMUSG00000017132	Cyth1	0.851713	0.654068	1.52799	2.33613
ENSMUSG00000017144	Rnd3	0.504709	0.641188	1.49129	2.32583
ENSMUSG00000017167	Cntnap1	0.598307	0.630311	1.48971	2.36345
ENSMUSG00000017176	Nt5c3b	0.349379	0.317606	2.75655	8.67915
ENSMUSG00000017188	Coa3	5.00148	5.25481	8.82638	1.67968
ENSMUSG00000017210	Med24	0.329688	0.276886	0.524758	1.89521
ENSMUSG00000017221	Psmd3	1.77658	1.41295	2.20641	1.56156
ENSMUSG00000017264	Exosc10	1.21229	1.12933	1.71609	1.51957
ENSMUSG00000017286	Glod4	1.28173	1.33248	1.93987	1.45584
ENSMUSG00000017288	Vps53	0.21055	0.199587	0.365757	1.83257
ENSMUSG00000017291	Taok1	0.108607	0.107583	0.226721	2.1074
ENSMUSG00000017299	Dnttip1	1.12102	1.03257	3.70993	3.59292
ENSMUSG00000017307	Acot8	4.07259	2.94309	6.15388	2.09096
ENSMUSG00000017309	Cd300lg	1.88077	2.05265	1.78446	0.869343
ENSMUSG00000017344	Vtn	29.9769	36.9045	3.00069	0.0813097
ENSMUSG00000017376	Nlk	0.118599	0.133113	0.238059	1.7884
ENSMUSG00000017386	Traf4	2.48334	2.31267	1.09829	0.474899
ENSMUSG00000017404	Rpl19	3.59751	2.8911	5.29625	1.83192
ENSMUSG00000017405	Nek8	0.513829	0.378698	1.84201	4.86406
ENSMUSG00000017412	Cacnb4	0.0506915	0.0519861	0.196089	3.77194
ENSMUSG00000017418	Arl5b	0.208985	0.31961	0.69688	2.18041
ENSMUSG00000017421	Zfp207	6.10458	5.79096	4.66731	0.805964
ENSMUSG00000017428	Psmd11	0.721316	0.54588	0.560027	1.02592
ENSMUSG00000017446	C1qtnf1	0.13347	0.137363	0.422102	3.0729
ENSMUSG00000017453	Pipox	17.1664	12.4809	2.61794	0.209755
ENSMUSG00000017478	Zc3h18	1.6886	1.64356	1.32749	0.807693
ENSMUSG00000017485	Top2b	0.312324	0.264402	0.76507	2.89358
ENSMUSG00000017491	Rarb	0.0448502	0.0590889	0.0551743	0.933751
ENSMUSG00000017493	Igfbp4	32.5037	26.5158	2.74203	0.103411
ENSMUSG00000017548	Suz12	0.344238	0.307518	0.455879	1.48245
ENSMUSG00000017550	Atad5	0.0398775	0.0475477	0.149586	3.14603
ENSMUSG00000017561	Crlf3	0.95174	1.07404	1.60982	1.49884
ENSMUSG00000017615	Tnfaip1	1.3489	1.20542	2.81775	2.33756
ENSMUSG00000017631	Abr	0.0889402	0.0875355	0.556609	6.35866
ENSMUSG00000017652	Cd40	0.136904	0.109009	0.604856	5.54867
ENSMUSG00000017664	Slc35c2	2.37775	2.1776	3.85959	1.7724
ENSMUSG00000017670	Elmo2	0.560485	0.33023	1.35937	4.11643
ENSMUSG00000017677	Wsb1	3.65618	3.74854	3.1333	0.83587
ENSMUSG00000017679	Ttpal	1.29135	1.45982	1.31496	0.900768
ENSMUSG00000017686	Rhot1	0.885076	0.896706	0.538678	0.60073
ENSMUSG00000017697	Ada	0.0996739	0.0985364	0.519055	5.26765
ENSMUSG00000017707	Serinc3	3.41712	2.95376	20.5437	6.9551
ENSMUSG00000017715	Pgs1	1.14598	1.15937	4.74712	4.09456
ENSMUSG00000017718	Afmid	24.146	20.724	3.49963	0.168868
ENSMUSG00000017720	Trp53tg5	1.16654	0.728355	0.707294	0.971084
ENSMUSG00000017721	Pigt	0.879687	0.70981	0.846512	1.19259
ENSMUSG00000017734	Dbndd2	0.527579	0.24369	1.66835	6.84617
ENSMUSG00000017747	Ghdc	0.82027	0.719491	0.888445	1.23482
ENSMUSG00000017754	Pltp	1.29042	1.31975	1.89264	1.43408
ENSMUSG00000017756	Slc12a7	2.56485	2.33941	1.50783	0.644535
ENSMUSG00000017760	Ctsa	7.34257	6.59695	17.2832	2.61988
ENSMUSG00000017765	Slc12a4	0.693472	0.741557	3.10459	4.18659
ENSMUSG00000017767	Spata25	2.46276	1.82054	11.2673	6.18897
ENSMUSG00000017774	Myo1c	0.613427	0.534351	2.54948	4.77116
ENSMUSG00000017776	Crk	1.76203	1.66296	3.03008	1.8221
ENSMUSG00000017778	Cox7c	11.5582	10.8562	22.7072	2.09163
ENSMUSG00000017781	Pitpna	6.60524	6.69393	11.8838	1.77531
ENSMUSG00000017801	Mlx	3.29576	3.30742	2.04003	0.616804
ENSMUSG00000017802	Fam134c	0.902227	0.744802	1.57516	2.11487
ENSMUSG00000017830	Dhx58	0.94248	0.962682	6.98405	7.25478
ENSMUSG00000017831	Rab5a	0.454993	0.350368	2.48044	7.07953
ENSMUSG00000017837	Nkiras2	2.54387	1.84069	15.7391	8.55068
ENSMUSG00000017843	Ppp2r5c	0.444285	0.42384	0.713508	1.68344
ENSMUSG00000017858	Ift52	0.449197	0.340587	0.294372	0.864306
ENSMUSG00000017861	Mybl2	0.0654844	0.0899876	0.405182	4.50264
ENSMUSG00000017868	Sgk2	2.1623	1.48821	3.24266	2.17889
ENSMUSG00000017929	B4galt5	1.26846	1.07693	1.71563	1.59307
ENSMUSG00000017950	Hnf4a	10.7361	10.3703	3.74995	0.361605
ENSMUSG00000017969	Ptgis	0.0939508	0.0817182	0.200482	2.45334
ENSMUSG00000017978	Cadps2	0.0307628	0.0298492	0.0317253	1.06285
ENSMUSG00000017999	Ddx27	0.713255	0.55114	0.932313	1.69161
ENSMUSG00000018001	Cyth3	0.0536818	0.0468419	0.177139	3.78164
ENSMUSG00000018008	Cyth4	0.430865	0.343765	2.93622	8.54136
ENSMUSG00000018012	Rac3	6.93371	7.47878	2.76559	0.369791
ENSMUSG00000018040	Rrp7a	1.09647	0.770224	1.97188	2.56013
ENSMUSG00000018042	Cyb5r3	1.44064	1.64783	1.31485	0.797925
ENSMUSG00000018068	Ints2	0.266825	0.246417	0.354583	1.43895
ENSMUSG00000018076	Med13l	0.0569395	0.0488312	0.0795745	1.62958
ENSMUSG00000018102	Hist1h2bc	3.16959	4.00916	1.17014	0.291868
ENSMUSG00000018143	Mafk	1.96726	1.48591	6.9759	4.69469
ENSMUSG00000018160	Med1	0.126188	0.110065	0.205673	1.86864
ENSMUSG00000018166	Erbb3	2.48511	1.26403	4.22954	3.34608
ENSMUSG00000018167	Stard3	0.557108	0.429879	1.27492	2.96575
ENSMUSG00000018169	Mfng	0.226644	0.230388	0.374077	1.62368
ENSMUSG00000018171	Vmp1	0.486475	0.444215	1.19435	2.68867
ENSMUSG00000018189	Uchl5	0.326086	0.26231	0.765764	2.91931
ENSMUSG00000018209	Stk4	0.202582	0.172998	0.487496	2.81792
ENSMUSG00000018239	Zcchc10	0.350311	0.321408	1.82376	5.67429
ENSMUSG00000018286	Psmb6	131.601	129.792	319.484	2.46151
ENSMUSG00000018287	Spag7	0.923288	0.727383	2.4719	3.39835
ENSMUSG00000018293	Pfn1	10.4584	5.8236	20.4225	3.50686
ENSMUSG00000018322	Tomm34	2.42985	1.81075	3.41394	1.88537
ENSMUSG00000018326	Ywhab	0.493089	0.378166	0.680745	1.80012
ENSMUSG00000018334	Ksr1	0.0225892	0.0267624	0.10396	3.88457
ENSMUSG00000018339	Gpx3	0.225403	0.197062	2.83195	14.3708
ENSMUSG00000018340	Anxa6	1.3531	0.772319	1.48276	1.91988
ENSMUSG00000018341	Il12rb2	0.228177	0.194482	0.041481	0.21329
ENSMUSG00000018347	Zkscan6	0.232568	0.163753	0.519605	3.17311
ENSMUSG00000018362	Kpna2	1.28512	1.22256	1.71965	1.40659
ENSMUSG00000018363	Smurf2	0.272803	0.242457	0.446965	1.84348
ENSMUSG00000018372	Cep95	1.40151	1.39778	1.61508	1.15546
ENSMUSG00000018377	Vezf1	1.09525	1.18362	1.22026	1.03096
ENSMUSG00000018379	Srsf1	11.7603	9.56008	13.1384	1.3743
ENSMUSG00000018381	Abi3	1.36949	1.26851	5.3225	4.19585
ENSMUSG00000018387	Shroom1	3.77967	2.89844	12.3408	4.25774
ENSMUSG00000018395	Kif3a	0.157219	0.104139	0.587447	5.64096
ENSMUSG00000018398	2018-09-08	0.181453	0.184861	0.440489	2.38281
ENSMUSG00000018401	Mtmr4	1.05258	0.976065	0.721672	0.739369
ENSMUSG00000018405	Mrm1	0.943426	1.21084	1.37383	1.13461
ENSMUSG00000018411	Mapt	0.104449	0.109773	0.0652869	0.594742
ENSMUSG00000018412	Kansl1	0.257743	0.20553	0.351345	1.70945
ENSMUSG00000018415	Gid4	0.103195	0.115466	0.187454	1.62346
ENSMUSG00000018417	Myo1b	0.690694	0.527716	0.853789	1.61789
ENSMUSG00000018425	Dhx40	0.415477	0.314056	1.85131	5.89483
ENSMUSG00000018427	Ypel2	1.35449	0.899767	1.44231	1.60298
ENSMUSG00000018428	Akap1	4.96154	5.43019	0.69325	0.127666
ENSMUSG00000018433	Nol11	0.25301	0.205828	0.49379	2.39904
ENSMUSG00000018442	Derl2	4.66493	4.95772	5.04559	1.01772
ENSMUSG00000018446	C1qbp	1.50887	1.81156	1.59879	0.882547
ENSMUSG00000018449	Rpain	5.01177	5.75119	12.1822	2.11821
ENSMUSG00000018459	Slc13a3	0.0576857	0.09556	0.298599	3.12473
ENSMUSG00000018474	Chd3	3.1657	2.87572	2.2022	0.765791
ENSMUSG00000018476	Kdm6b	1.63006	1.4302	1.92754	1.34774
ENSMUSG00000018481	Appbp2	0.399377	0.334167	1.15653	3.46093
ENSMUSG00000018486	Wnt9b	0.0592412	0.0605121	0.0471977	0.779973
ENSMUSG00000018501	Ncor1	1.08087	1.00507	0.999794	0.994749
ENSMUSG00000018507	Trpv2	0.106745	0.0943608	2.27012	24.0578
ENSMUSG00000018509	Cenpv	2.78792	1.96399	4.19344	2.13517
ENSMUSG00000018537	Pcgf2	1.95094	1.69194	5.50207	3.25192
ENSMUSG00000018541	Cwc25	0.306583	0.298985	0.81247	2.71743
ENSMUSG00000018547	Pip4k2b	0.396446	0.466193	0.260328	0.558413
ENSMUSG00000018559	Ctdnep1	0.870291	0.870546	1.5515	1.78221
ENSMUSG00000018565	Elp5	4.09798	3.39057	9.60486	2.83282
ENSMUSG00000018567	Gabarap	2.10283	1.87943	3.33708	1.77558
ENSMUSG00000018574	Acadvl	17.3043	14.3357	17.219	1.20113
ENSMUSG00000018583	G3bp1	0.885919	0.834133	1.70069	2.03887
ENSMUSG00000018585	Atox1	0.994463	0.889411	1.8878	2.12253
ENSMUSG00000018593	Sparc	0.200385	0.232866	0.705005	3.02751
ENSMUSG00000018595	Glra4	0.335143	0.309597	0.0429656	0.138779
ENSMUSG00000018599	Mief2	2.91046	3.21098	2.11519	0.658735
ENSMUSG00000018651	Tada2a	0.347085	0.326416	0.510475	1.56388
ENSMUSG00000018654	Ikzf1	0.0311158	0.0258753	0.139138	5.37725
ENSMUSG00000018659	Pnpo	4.13027	2.28441	2.60648	1.14099
ENSMUSG00000018661	Cog1	6.02992	5.33605	21.147	3.96305
ENSMUSG00000018666	Cbx1	0.782073	0.634488	1.30671	2.05947
ENSMUSG00000018669	Cdk5rap3	1.18099	0.927031	2.79135	3.01106
ENSMUSG00000018672	Copz2	0.875798	0.574052	0.987906	1.72094
ENSMUSG00000018677	Slc25a39	7.7672	7.44981	6.45132	0.865971
ENSMUSG00000018678	Sp2	0.294795	0.222134	0.749335	3.37334
ENSMUSG00000018697	Aatf	0.36304	0.307403	0.683865	2.22465
ENSMUSG00000018707	Dync1h1	0.255393	0.244849	0.717311	2.9296
ENSMUSG00000018727	Cpsf4l	1.7593	1.33826	0.762514	0.569779
ENSMUSG00000018733	Pex12	0.770382	0.971591	0.493112	0.507531
ENSMUSG00000018736	Ndel1	1.05032	1.04308	1.44383	1.3842
ENSMUSG00000018750	Zbtb4	0.327764	0.313701	0.506946	1.61602
ENSMUSG00000018752	Tnfsfm13	2.947	3.007	19.401	6.45196
ENSMUSG00000018761	Mpdu1	4.73911	3.99305	5.62144	1.40781
ENSMUSG00000018765	Fxr2	1.72931	1.55834	3.78538	2.42911
ENSMUSG00000018770	Atp5g3	9.72068	8.60261	9.64608	1.1213
ENSMUSG00000018796	Acsl1	4.46358	5.50301	0.738508	0.134201
ENSMUSG00000018800	Abca5	0.0458758	0.0294614	0.150018	5.09203
ENSMUSG00000018809	Smyd4	0.114299	0.101202	0.547533	5.41029
ENSMUSG00000018819	Lsp1	0.0617389	0.0744516	0.395416	5.31104
ENSMUSG00000018820	Zfyve27	0.431021	0.427539	1.38689	3.24389
ENSMUSG00000018821	Avpi1	1.54554	1.24974	1.1816	0.945469
ENSMUSG00000018841	Rad51d	0.733399	0.683205	1.05328	1.54167
ENSMUSG00000018845	Unc45b	0.295868	0.320825	1.04065	3.24368
ENSMUSG00000018846	Pank3	0.287551	0.290193	0.158429	0.545942
ENSMUSG00000018848	Rars	0.929945	0.953655	2.17836	2.28422
ENSMUSG00000018849	Wwc1	0.316746	0.246805	0.397122	1.60905
ENSMUSG00000018858	Ict1	1.18634	1.0021	1.2966	1.29388
ENSMUSG00000018861	Fdxr	1.83572	1.57044	2.78561	1.77378
ENSMUSG00000018882	Mrpl45	0.555371	0.409277	1.4899	3.64033
ENSMUSG00000018899	Irf1	3.65752	2.27315	4.38631	1.92961
ENSMUSG00000018900	Slc22a5	4.97193	4.42724	3.09625	0.699365
ENSMUSG00000018906	P4ha2	0.137415	0.14899	0.294351	1.97564
ENSMUSG00000018909	Arrb1	0.0926957	0.105328	0.314844	2.98918
ENSMUSG00000018920	Cxcl16	0.780026	0.725768	4.44714	6.12749
ENSMUSG00000018921	Pelp1	0.263107	0.2365	1.61976	6.8489
ENSMUSG00000018927	Ccl6	0.460285	0.412611	10.3483	25.0801
ENSMUSG00000018932	Map2k3	1.09287	0.960414	3.11037	3.23857
ENSMUSG00000018965	Ywhah	0.836912	1.01479	1.66441	1.64015
ENSMUSG00000018974	Sart3	0.509562	0.425921	0.940429	2.20799
ENSMUSG00000018983	E2f2	0.0483637	0.0275961	0.147147	5.33215
ENSMUSG00000018995	Nars2	0.110906	0.0714263	0.0632436	0.885438
ENSMUSG00000018999	Slc35b4	0.203608	0.227768	0.246565	1.08253
ENSMUSG00000019039	Dalrd3	5.67746	4.82505	19.3902	4.01865
ENSMUSG00000019054	Fis1	3.72626	3.05254	9.25215	3.03097
ENSMUSG00000019055	Plod1	1.24717	1.14031	2.01312	1.76542
ENSMUSG00000019080	Mfsd3	2.61575	2.5347	3.65775	1.44307
ENSMUSG00000019082	Slc25a22	1.90641	1.24833	2.79301	2.2374
ENSMUSG00000019087	Atp6ap1	2.54474	2.3593	10.5265	4.46171
ENSMUSG00000019088	Dnase1l1	1.03975	0.904502	2.42143	2.67709
ENSMUSG00000019124	Scrn1	0.865867	0.671156	0.890254	1.32645
ENSMUSG00000019132	BC005537	3.2175	2.30508	5.39603	2.34093
ENSMUSG00000019139	Isyna1	2.14491	3.28732	13.4494	4.0913
ENSMUSG00000019143	Hars2	2.95437	2.47057	5.83216	2.36065
ENSMUSG00000019158	Tmem160	0.360414	0.456695	1.20026	2.62814
ENSMUSG00000019173	Rab5c	0.770725	0.672807	2.70232	4.01649
ENSMUSG00000019178	Styxl1	0.136563	0.0661193	0.220437	3.33392
ENSMUSG00000019179	Mdh2	3.58788	2.78879	4.55133	1.63201
ENSMUSG00000019188	H13	1.67093	1.57069	5.93806	3.78055
ENSMUSG00000019189	Rnf145	0.345567	0.248363	0.469389	1.88993
ENSMUSG00000019194	Scn1b	0.510378	0.519032	1.25531	2.41856
ENSMUSG00000019210	Atp6v1e1	0.766484	0.582062	2.28436	3.9246
ENSMUSG00000019232	Etnppl	5.06833	4.23636	1.56453	0.369309
ENSMUSG00000019254	Ppp1r12c	1.17648	1.04452	3.56745	3.41539
ENSMUSG00000019256	Ahr	0.432827	0.353417	0.396099	1.12077
ENSMUSG00000019261	Map1s	0.598302	0.499381	1.74714	3.49861
ENSMUSG00000019295	Tmem129	2.75082	2.05901	1.68886	0.820232
ENSMUSG00000019297	Nop9	0.77603	0.661824	0.985193	1.4886
ENSMUSG00000019302	Atp6v0a1	1.04204	0.818689	1.35348	1.65323
ENSMUSG00000019312	Grb7	7.22092	6.35243	9.41034	1.48138
ENSMUSG00000019320	Noxo1	1.0135	0.861159	3.8907	4.51798
ENSMUSG00000019362	D8Ertd738e	1.50342	1.37256	1.78194	1.29826
ENSMUSG00000019368	Sec14l4	9.41803	8.62125	5.118	0.59365
ENSMUSG00000019370	Calm3	0.431793	0.339514	4.45195	13.1127
ENSMUSG00000019373	Cops3	2.0746	1.71973	3.42593	1.99213
ENSMUSG00000019428	Fkbp8	7.66564	6.15198	5.29676	0.860985
ENSMUSG00000019432	Ddx39b	18.23	17.2497	34.7025	2.01178
ENSMUSG00000019433	Gipc1	0.368889	0.304287	2.1532	7.07623
ENSMUSG00000019437	Tlcd1	21.9533	27.7828	21.2723	0.765665
ENSMUSG00000019461	Plscr3	1.20269	0.951601	9.52238	10.0067
ENSMUSG00000019464	Ptger1	39.1459	39.7354	203.937	5.13237
ENSMUSG00000019467	Arhgef25	0.41546	0.373111	1.0466	2.80506
ENSMUSG00000019470	Xab2	0.97213	0.759128	4.07524	5.36831
ENSMUSG00000019471	Cdc37	1.24731	1.17976	1.11198	0.942546
ENSMUSG00000019478	Rab4a	0.373204	0.54571	1.138	2.08536
ENSMUSG00000019487	Trip10	2.03362	1.60973	7.99531	4.96686
ENSMUSG00000019494	Cops6	3.0041	2.03232	2.8513	1.40298
ENSMUSG00000019505	Ubb	6.49641	7.73271	19.0251	2.46034
ENSMUSG00000019518	Ap4m1	1.81409	1.23922	3.22979	2.60631
ENSMUSG00000019539	Rcn3	0.142349	0.187919	0.137304	0.730651
ENSMUSG00000019558	Slc6a8	0.477445	0.521796	4.2027	8.05431
ENSMUSG00000019564	Arid3a	0.21031	0.289757	0.807897	2.78819
ENSMUSG00000019577	Pdk4	1.31518	1.48895	15.9705	10.726
ENSMUSG00000019578	Ubxn6	1.25997	1.02919	2.12936	2.06897
ENSMUSG00000019579	Mydgf	1.49639	1.71153	5.0078	2.92592
ENSMUSG00000019647	Sema6a	0.0452026	0.0484256	0.0744913	1.53826
ENSMUSG00000019659	Ccdc12	0.263687	0.241631	0.408265	1.68962
ENSMUSG00000019689	1110001J03Rik	0.418569	0.436857	1.10003	2.51807
ENSMUSG00000019699	Akt3	0.0692832	0.0698424	0.197293	2.82483
ENSMUSG00000019710	Mrpl24	15.988	13.0054	27.1692	2.08908
ENSMUSG00000019715	Gle1	0.725697	0.485641	1.46421	3.01501
ENSMUSG00000019718	L3hypdh	2.65176	2.53376	0.629196	0.248325
ENSMUSG00000019726	Lyst	0.183005	0.141272	0.107818	0.763195
ENSMUSG00000019731	Slc35e1	0.445269	0.551971	0.502034	0.90953
ENSMUSG00000019732	Calr3	0.128097	0.0950485	0.175927	1.85092
ENSMUSG00000019734	Tmc4	1.35936	1.04621	0.738076	0.705477
ENSMUSG00000019762	Iyd	1.68146	1.52486	0.804787	0.527776
ENSMUSG00000019763	Rmnd1	2.04595	1.39874	1.48353	1.06062
ENSMUSG00000019768	Esr1	0.095857	0.0956475	0.0738365	0.771965
ENSMUSG00000019774	Mtrf1l	0.453806	0.329352	0.84528	2.56649
ENSMUSG00000019777	Hdac2	0.409825	0.350948	0.367077	1.04596
ENSMUSG00000019782	Rwdd1	0.246914	0.218784	0.568158	2.59689
ENSMUSG00000019790	Stxbp5	0.0794675	0.0812917	0.191103	2.35083
ENSMUSG00000019791	Hint3	0.748621	0.686592	0.474497	0.69109
ENSMUSG00000019792	Trmt11	0.153353	0.147506	0.12634	0.856507
ENSMUSG00000019794	Katna1	0.48595	0.370081	0.86506	2.33749
ENSMUSG00000019795	Pcmt1	1.30357	1.24307	4.73898	3.81231
ENSMUSG00000019797	1700021F05Rik	2.21296	1.65738	1.12578	0.679252
ENSMUSG00000019802	Sec63	0.358488	0.337951	0.744412	2.20272
ENSMUSG00000019804	Snx3	0.244899	0.284174	0.405332	1.42635
ENSMUSG00000019806	Aig1	0.0600808	0.0369022	0.213936	5.79737
ENSMUSG00000019809	Pex3	0.619198	0.503085	1.03863	2.06452
ENSMUSG00000019810	Fuca2	0.279636	0.198854	2.03969	10.2572
ENSMUSG00000019813	Cep57l1	0.109303	0.0867773	0.129187	1.48872
ENSMUSG00000019814	Ltv1	0.513946	0.434898	0.972389	2.2359
ENSMUSG00000019817	Plagl1	0.0131811	0.0158505	0.0253732	1.60078
ENSMUSG00000019818	Cd164	3.38428	3.6173	3.30979	0.914989
ENSMUSG00000019820	Utrn	0.0324565	0.0309491	0.0999363	3.22905
ENSMUSG00000019822	Smpd2	5.1119	3.82731	26.7796	6.99698
ENSMUSG00000019823	Mical1	0.0876486	0.0973705	1.05303	10.8146
ENSMUSG00000019826	Zbtb24	2.06738	1.64859	2.87822	1.74587
ENSMUSG00000019832	Rab32	1.69368	1.48164	2.56517	1.7313
ENSMUSG00000019837	Gtf3c6	0.250351	0.255746	0.527671	2.06326
ENSMUSG00000019838	Slc16a10	0.560203	0.357868	1.3227	3.69606
ENSMUSG00000019841	Rev3l	0.157459	0.132755	0.165789	1.24884
ENSMUSG00000019842	Traf3ip2	0.354258	0.350283	1.44964	4.13848
ENSMUSG00000019843	Fyn	0.107731	0.10146	0.255511	2.51834
ENSMUSG00000019849	Prep	0.030731	0.0367042	0.0525814	1.43257
ENSMUSG00000019850	Tnfaip3	0.0799324	0.0502802	0.739746	14.7125
ENSMUSG00000019851	Perp	1.26275	0.8902	1.10722	1.24379
ENSMUSG00000019854	Reps1	0.33632	0.278929	0.647536	2.32151
ENSMUSG00000019857	Asf1a	0.926338	0.763518	0.701493	0.918764
ENSMUSG00000019861	Gopc	0.465218	0.484421	0.291822	0.602414
ENSMUSG00000019863	Qrsl1	0.179917	0.165428	0.498962	3.01619
ENSMUSG00000019864	Rtn4ip1	0.107615	0.0760883	0.109871	1.44399
ENSMUSG00000019865	Nmbr	0.0491422	0.0491861	0.0890343	1.81015
ENSMUSG00000019866	Aim1	0.193503	0.124303	0.185288	1.49061
ENSMUSG00000019868	Vta1	0.350496	0.327389	0.550092	1.68024
ENSMUSG00000019872	Smpdl3a	0.439351	0.318964	1.36872	4.29114
ENSMUSG00000019873	Reep3	0.364754	0.338013	0.527468	1.5605
ENSMUSG00000019874	Fabp7	0.875721	0.495018	6.26411	12.6543
ENSMUSG00000019877	Serinc1	1.25122	0.870729	4.22763	4.85527
ENSMUSG00000019878	Hsf2	2.49223	2.58754	1.60415	0.619951
ENSMUSG00000019883	Echdc1	1.03792	1.23215	0.801685	0.650638
ENSMUSG00000019889	Ptprk	0.105655	0.0992147	0.161102	1.62378
ENSMUSG00000019891	Dcbld1	0.12951	0.100449	0.300335	2.98994
ENSMUSG00000019897	Ccdc59	0.649339	0.646737	0.688672	1.06484
ENSMUSG00000019906	Lin7a	0.0893105	0.167929	0.01423	0.0847383
ENSMUSG00000019907	Ppp1r12a	0.307944	0.235892	0.455217	1.92977
ENSMUSG00000019916	P4ha1	0.326692	0.44158	0.644769	1.46014
ENSMUSG00000019917	2018-09-10	0.315408	0.223347	1.3436	6.01574
ENSMUSG00000019920	Lims1	0.0460518	0.0383485	0.367969	9.5954
ENSMUSG00000019923	Zwint	3.47536	3.22648	15.0254	4.6569
ENSMUSG00000019927	Ube2d1	0.374472	0.330145	0.512538	1.55246
ENSMUSG00000019929	Dcn	0.262291	0.172261	1.45388	8.43998
ENSMUSG00000019935	Slc17a8	0.243733	0.102432	0.0258969	0.25282
ENSMUSG00000019943	Atp2b1	0.162506	0.118067	0.486609	4.12146
ENSMUSG00000019944	Rhobtb1	1.32666	1.38101	1.62612	1.17749
ENSMUSG00000019945	1700040L02Rik	0.0959707	0.0923944	0.06428	0.695713
ENSMUSG00000019947	Arid5b	0.279725	0.587391	0.231321	0.39381
ENSMUSG00000019948	Actr6	1.69278	1.09138	0.879422	0.805791
ENSMUSG00000019951	Uhrf1bp1l	1.17618	0.889398	0.791016	0.889384
ENSMUSG00000019952	Poc1b	1.14782	1.12315	0.895787	0.797563
ENSMUSG00000019960	Dusp6	6.44852	4.88799	1.72142	0.352175
ENSMUSG00000019961	Tmpo	2.27496	2.10141	1.90464	0.906365
ENSMUSG00000019969	Psen1	0.362693	0.281525	1.35007	4.79557
ENSMUSG00000019970	Sgk1	0.081265	0.0821922	0.844646	10.2765
ENSMUSG00000019971	Cep290	0.121937	0.0869823	0.195806	2.25111
ENSMUSG00000019975	Ikbip	0.125067	0.0900756	0.124786	1.38534
ENSMUSG00000019977	Hbs1l	1.12704	0.940906	3.35204	3.56257
ENSMUSG00000019978	Epb4.1l2	0.149156	0.1365	0.460136	3.37095
ENSMUSG00000019979	Apaf1	0.0399822	0.0481643	0.886745	18.4108
ENSMUSG00000019984	Med23	0.379542	0.354789	1.0861	3.06126
ENSMUSG00000019986	Ahi1	0.0443708	0.0263931	0.0713663	2.70398
ENSMUSG00000019987	Arg1	19.8808	21.3779	9.04388	0.423048
ENSMUSG00000019988	Nedd1	0.66832	0.608029	2.02311	3.32732
ENSMUSG00000019989	Enpp3	0.669718	0.28904	0.269009	0.930698
ENSMUSG00000019990	Pde7b	0.0586948	0.0629456	0.229833	3.65129
ENSMUSG00000019996	Map7	0.621909	0.362728	1.48055	4.08172
ENSMUSG00000019997	Ctgf	4.19989	3.079	6.67797	2.16887
ENSMUSG00000019998	Stx7	0.734605	0.589775	1.97794	3.35372
ENSMUSG00000020003	Pex7	1.64226	1.53436	0.796067	0.518826
ENSMUSG00000020009	Ifngr1	0.945117	0.843188	4.88904	5.79829
ENSMUSG00000020010	Vnn3	0.412658	1.10604	0.590968	0.534308
ENSMUSG00000020015	Cdk17	0.387064	0.401413	1.14973	2.86421
ENSMUSG00000020017	Hal	18.2828	9.41293	5.06514	0.538105
ENSMUSG00000020018	Snrpf	1.30615	1.31772	2.11679	1.60641
ENSMUSG00000020019	Ntn4	0.031009	0.0246178	0.0768624	3.12222
ENSMUSG00000020021	Fgd6	0.618544	0.606826	1.07761	1.77582
ENSMUSG00000020022	Ndufa12	1.46415	1.66451	0.445103	0.267408
ENSMUSG00000020023	Tmcc3	0.0633599	0.0660837	0.138261	2.0922
ENSMUSG00000020024	Cep83	0.131727	0.107757	0.420764	3.90473
ENSMUSG00000020027	Socs2	0.927178	2.33683	0.825321	0.35318
ENSMUSG00000020029	Nudt4	5.43689	4.13884	4.75691	1.14933
ENSMUSG00000020034	Tcp11l2	0.817089	0.480644	0.631049	1.31292
ENSMUSG00000020038	Cry1	0.534336	0.56494	0.381914	0.676026
ENSMUSG00000020044	Timp3	0.0725725	0.0482819	0.238156	4.93262
ENSMUSG00000020048	Hsp90b1	12.3048	14.5353	10.4199	0.716872
ENSMUSG00000020051	Pah	5.92358	3.75461	0.518747	0.138163
ENSMUSG00000020053	Igf1	1.30686	3.03588	0.375364	0.123642
ENSMUSG00000020056	Ccdc53	0.366772	0.266763	0.444248	1.66533
ENSMUSG00000020057	Dram1	0.0632294	0.0351552	0.307138	8.73663
ENSMUSG00000020059	Sycp3	8.75464	8.802	0.675972	0.0767976
ENSMUSG00000020063	Sirt1	0.350097	0.312003	0.343667	1.10149
ENSMUSG00000020064	Herc4	0.998759	0.92331	2.24789	2.4346
ENSMUSG00000020069	Hnrnph3	9.98979	9.1421	4.74746	0.519296
ENSMUSG00000020070	Rufy2	1.39496	1.30849	1.45058	1.10859
ENSMUSG00000020072	Pbld2	15.5503	13.4864	2.27653	0.168802
ENSMUSG00000020074	Ccar1	1.01701	0.798297	1.55826	1.95198
ENSMUSG00000020075	Ddx21	0.460502	0.676153	0.568717	0.841107
ENSMUSG00000020076	Ddx50	0.985769	0.86725	2.95053	3.40216
ENSMUSG00000020078	Vps26a	0.464141	0.378158	1.5407	4.07424
ENSMUSG00000020079	Supv3l1	0.578467	0.428745	1.08741	2.53626
ENSMUSG00000020085	Aifm2	1.25076	1.28222	9.83438	7.66982
ENSMUSG00000020086	H2afy2	0.101984	0.138493	0.572031	4.13041
ENSMUSG00000020087	Tysnd1	7.43131	8.59835	4.11881	0.479024
ENSMUSG00000020088	Sar1a	2.28065	2.64682	4.93043	1.86278
ENSMUSG00000020089	Ppa1	1.23052	0.971622	2.47784	2.55021
ENSMUSG00000020091	Eif4ebp2	1.42723	1.44923	1.74507	1.20413
ENSMUSG00000020092	Pald1	0.179356	0.196204	0.247791	1.26292
ENSMUSG00000020097	Sgpl1	0.304755	0.329973	1.16945	3.54409
ENSMUSG00000020098	Pcbd1	6.29597	6.21396	2.50644	0.403356
ENSMUSG00000020099	Unc5b	0.0343176	0.0160963	0.102269	6.35355
ENSMUSG00000020100	Slc29a3	0.079057	0.0726089	0.102769	1.41537
ENSMUSG00000020101	4632428N05Rik	0.188713	0.163124	0.578278	3.54502
ENSMUSG00000020102	Slc16a7	0.0727818	0.0675429	0.057142	0.846011
ENSMUSG00000020105	Lrig3	0.222932	0.151361	0.150506	0.994349
ENSMUSG00000020107	Anapc16	1.33644	1.209	1.46132	1.20871
ENSMUSG00000020108	Ddit4	41.8715	25.1234	72.9587	2.90401
ENSMUSG00000020109	Dnajb12	0.616889	0.533623	1.47319	2.76073
ENSMUSG00000020111	Micu1	0.080938	0.0645937	0.0939232	1.45406
ENSMUSG00000020114	Cand1	0.374947	0.365428	0.927697	2.53866
ENSMUSG00000020115	Tbk1	1.49029	1.48298	5.43296	3.66355
ENSMUSG00000020116	Pno1	0.37421	0.392218	1.24091	3.16383
ENSMUSG00000020120	Plek	0.0285949	0.0366183	0.177396	4.84445
ENSMUSG00000020122	Egfr	0.273732	0.690992	0.267761	0.387503
ENSMUSG00000020123	Avpr1a	0.286636	0.337921	0.964063	2.85292
ENSMUSG00000020124	Usp15	0.474172	0.456984	0.958132	2.09664
ENSMUSG00000020128	Vps54	0.2735	0.221825	0.460072	2.07403
ENSMUSG00000020130	Tbc1d15	0.893853	0.651068	1.85819	2.85407
ENSMUSG00000020131	Pcsk4	5.85441	6.24588	2.24619	0.359628
ENSMUSG00000020132	Rab21	0.627875	0.634224	1.24787	1.96755
ENSMUSG00000020134	Peli1	0.242831	0.208538	0.561677	2.69341
ENSMUSG00000020137	Thap2	1.64748	1.60652	1.59829	0.994878
ENSMUSG00000020142	Slc1a4	0.140065	0.0792576	0.322808	4.0729
ENSMUSG00000020149	Rab1	0.531056	0.41419	0.752451	1.81668
ENSMUSG00000020150	Gamt	3.03698	4.0475	0.489452	0.120927
ENSMUSG00000020152	Actr2	0.171528	0.164688	0.947983	5.75624
ENSMUSG00000020153	Ndufs7	3.25971	3.37379	3.02807	0.897529
ENSMUSG00000020154	Ptprb	0.245728	0.281155	0.360501	1.28221
ENSMUSG00000020156	Mum1	0.143874	0.0982421	0.383005	3.89858
ENSMUSG00000020160	Meis1	0.0397662	0.0397118	0.100007	2.51832
ENSMUSG00000020163	Uqcr11	2.29705	1.93594	0.917064	0.473705
ENSMUSG00000020166	Cnot2	0.286683	0.244768	0.355554	1.45262
ENSMUSG00000020167	Tcf3	1.05962	0.925999	1.53651	1.6593
ENSMUSG00000020170	Frs2	0.316421	0.30818	0.432433	1.40318
ENSMUSG00000020171	Yeats4	0.980285	0.669654	1.48534	2.21807
ENSMUSG00000020173	Cobl	0.0352153	0.0933885	0.0623513	0.667655
ENSMUSG00000020175	Rab36	1.35849	1.82599	0.52007	0.284815
ENSMUSG00000020176	Grb10	0.0488289	0.0498392	1.20125	24.1026
ENSMUSG00000020178	Adora2a	0.128453	0.138441	0.409206	2.95582
ENSMUSG00000020180	Snrpd3	1.14622	1.20602	0.687694	0.570218
ENSMUSG00000020182	Ddc	1.38897	1.35929	0.21429	0.157648
ENSMUSG00000020183	Cpm	0.108137	0.0609068	0.063283	1.03901
ENSMUSG00000020184	Mdm2	3.17679	1.57466	4.59352	2.91714
ENSMUSG00000020186	Csrp2	1.12494	0.546593	1.6358	2.99272
ENSMUSG00000020189	Osbpl8	0.252739	0.257441	0.171478	0.666088
ENSMUSG00000020190	Mknk2	4.35263	5.0403	2.80052	0.555625
ENSMUSG00000020193	Zpbp	0.0304823	0.0402885	0.0855807	2.1242
ENSMUSG00000020196	Cabin1	0.420471	0.420146	1.56613	3.72759
ENSMUSG00000020198	Ap3d1	1.86539	1.56802	1.72845	1.10231
ENSMUSG00000020205	Phlda1	23.5877	63.9191	9.24936	0.144704
ENSMUSG00000020211	Sf3a2	2.46797	2.22809	2.75845	1.23803
ENSMUSG00000020212	Mdm1	0.112615	0.104962	0.370115	3.52619
ENSMUSG00000020219	Timm13	4.55162	5.86611	4.69608	0.800545
ENSMUSG00000020220	Vps13d	0.222434	0.186797	0.35197	1.88424
ENSMUSG00000020224	Llph	2.42148	2.19596	4.76087	2.16802
ENSMUSG00000020225	Tmbim4	1.27202	1.05189	4.6377	4.40894
ENSMUSG00000020226	Slc5a4b	0.0462189	0.0461592	0.0743842	1.61147
ENSMUSG00000020227	Irak3	0.0674672	0.0724389	0.359376	4.96109
ENSMUSG00000020228	Helb	1.0093	0.761266	0.947963	1.24525
ENSMUSG00000020232	Hmg20b	1.21096	1.59844	5.53824	3.46477
ENSMUSG00000020234	4930404N11Rik	17.4638	17.7684	75.0819	4.22558
ENSMUSG00000020235	Fzr1	0.492098	0.378468	1.62454	4.29241
ENSMUSG00000020238	Ncln	3.30667	3.39262	3.59153	1.05863
ENSMUSG00000020241	Col6a2	0.0308645	0.0382078	0.198256	5.18887
ENSMUSG00000020246	Hcfc2	0.183308	0.123261	0.310184	2.51648
ENSMUSG00000020248	Nfyb	1.65503	1.55222	2.38805	1.53847
ENSMUSG00000020250	Txnrd1	1.65243	1.55052	5.23926	3.37903
ENSMUSG00000020253	Ppm1m	1.32328	1.5289	3.09509	2.02439
ENSMUSG00000020257	Wdr82	2.16115	1.83514	0.824789	0.449442
ENSMUSG00000020258	Glyctk	41.1099	43.468	45.5022	1.0468
ENSMUSG00000020260	Pofut2	1.45219	1.33359	1.67468	1.25576
ENSMUSG00000020261	Slc36a1	0.279712	0.323332	0.211755	0.654915
ENSMUSG00000020262	Adarb1	0.104393	0.0937846	0.165872	1.76865
ENSMUSG00000020263	Appl2	0.530817	0.593549	8.10819	13.6605
ENSMUSG00000020265	Sumo3	1.28793	1.19046	2.19901	1.8472
ENSMUSG00000020267	Hint1	9.34543	7.88889	11.0225	1.39721
ENSMUSG00000020268	Lyrm7	0.198374	0.100403	0.041699	0.415315
ENSMUSG00000020271	Fbxw11	0.130345	0.120507	0.419952	3.48487
ENSMUSG00000020272	Stk10	0.0432655	0.036339	0.226098	6.22192
ENSMUSG00000020275	Rel	0.126424	0.0691469	0.234616	3.393
ENSMUSG00000020277	Pfkl	0.28809	0.251631	0.407429	1.61915
ENSMUSG00000020280	Pus10	0.700312	0.694429	1.45916	2.10124
ENSMUSG00000020282	Rhbdf1	0.46083	0.490822	4.42261	9.01062
ENSMUSG00000020283	Pex13	1.83458	2.10336	1.117	0.531058
ENSMUSG00000020284	1810043G02Rik	0.312426	0.563954	2.9239	5.18463
ENSMUSG00000020287	Mpg	3.39464	2.64911	7.558	2.85303
ENSMUSG00000020288	Ahsa2	5.39773	5.15371	10.8604	2.10729
ENSMUSG00000020289	Nprl3	1.82418	1.473	4.90474	3.32977
ENSMUSG00000020290	Xpo1	0.2336	0.187922	0.567013	3.01728
ENSMUSG00000020300	Cpeb4	0.672883	0.784929	0.224008	0.285386
ENSMUSG00000020305	Asb3	1.92227	2.10114	3.38454	1.61082
ENSMUSG00000020307	Cdc34	3.25834	2.6204	6.6438	2.53542
ENSMUSG00000020308	Tpgs1	1.74765	1.23044	1.70465	1.3854
ENSMUSG00000020309	Chac2	1.83411	2.40573	0.462804	0.192375
ENSMUSG00000020311	Erlec1	0.848524	0.682264	0.743204	1.08932
ENSMUSG00000020315	Sptbn1	0.0807317	0.0861083	0.204343	2.3731
ENSMUSG00000020321	Mdh1	4.80572	3.15382	4.65943	1.47739
ENSMUSG00000020326	Ccng1	1.74755	0.636309	2.36578	3.71797
ENSMUSG00000020328	Nudcd2	1.21458	0.629201	5.52616	8.78282
ENSMUSG00000020329	Polrmt	1.27892	1.2967	1.23745	0.954302
ENSMUSG00000020334	Slc22a4	0.209984	0.198182	0.180708	0.911827
ENSMUSG00000020335	Zfp354b	1.22794	1.17746	0.563038	0.478179
ENSMUSG00000020346	Mgat1	3.73231	3.93117	2.60367	0.662315
ENSMUSG00000020349	Ppp2ca	0.452024	0.411287	0.741992	1.80407
ENSMUSG00000020357	Flt4	0.35828	0.344046	0.939144	2.7297
ENSMUSG00000020358	Hnrnpab	4.56158	5.10372	6.12553	1.20021
ENSMUSG00000020359	Phykpl	25.5516	28.1232	69.5165	2.47185
ENSMUSG00000020361	Hspa4	0.39249	0.393448	2.72172	6.91761
ENSMUSG00000020362	Cnot6	3.46643	3.54181	7.05034	1.9906
ENSMUSG00000020364	Zfp354a	0.38515	0.345367	0.162447	0.470361
ENSMUSG00000020366	Mapk9	0.987158	0.724065	2.99812	4.14068
ENSMUSG00000020368	Canx	0.801435	0.820661	1.56583	1.90801
ENSMUSG00000020375	Rufy1	0.420401	0.391046	0.657752	1.68203
ENSMUSG00000020376	Rnf130	0.312468	0.261338	1.45402	5.56375
ENSMUSG00000020380	Rad50	0.0974786	0.0834188	0.162443	1.94731
ENSMUSG00000020381	3010026O09Rik	0.366092	0.285861	0.334296	1.16944
ENSMUSG00000020385	Clk4	5.38058	4.2263	4.05997	0.960645
ENSMUSG00000020386	Sar1b	1.95868	2.37335	1.63743	0.689925
ENSMUSG00000020387	Jade2	0.598267	0.486169	0.532668	1.09564
ENSMUSG00000020388	Pdlim4	0.130633	0.10902	0.202392	1.85647
ENSMUSG00000020390	Ube2b	14.0777	10.3879	28.7092	2.76372
ENSMUSG00000020392	Cdkn2aipnl	0.695306	0.606282	0.62074	1.02385
ENSMUSG00000020393	Kremen1	0.159269	0.124975	0.306074	2.44908
ENSMUSG00000020397	Med7	2.8753	2.09405	5.0475	2.4104
ENSMUSG00000020400	Tnip1	0.191447	0.173812	1.29957	7.47687
ENSMUSG00000020402	Vdac1	0.879093	0.662909	0.95646	1.44282
ENSMUSG00000020407	Upp1	0.108451	0.0764362	0.392854	5.13964
ENSMUSG00000020409	Slu7	0.952591	0.86324	1.80011	2.0853
ENSMUSG00000020412	Ascc2	0.661772	0.596543	1.42074	2.38163
ENSMUSG00000020413	Hus1	0.220477	0.147825	0.0912898	0.617553
ENSMUSG00000020415	Pttg1	1.97403	1.45311	2.02193	1.39145
ENSMUSG00000020422	Tns3	0.0967281	0.0885644	0.0721486	0.814646
ENSMUSG00000020429	Igfbp1	27.891	72.9832	59.9304	0.821152
ENSMUSG00000020430	Pes1	0.939198	0.717435	2.82163	3.93294
ENSMUSG00000020432	Tcn2	3.34182	3.31031	4.22754	1.27708
ENSMUSG00000020437	Myo1g	0.281676	0.252109	1.20226	4.7688
ENSMUSG00000020439	Smtn	0.472438	0.596002	2.86858	4.81304
ENSMUSG00000020440	Arf5	5.9834	6.00733	8.9085	1.48294
ENSMUSG00000020441	2310033P09Rik	1.3611	1.5268	5.5832	3.6568
ENSMUSG00000020444	Guk1	1.08192	0.956814	1.08585	1.13486
ENSMUSG00000020448	Rnf185	0.31673	0.294581	1.06855	3.62735
ENSMUSG00000020451	Limk2	0.139475	0.114887	0.715572	6.22847
ENSMUSG00000020453	Patz1	0.208343	0.207568	0.354268	1.70675
ENSMUSG00000020454	Eif4enif1	0.840485	0.605334	1.26716	2.09332
ENSMUSG00000020455	Trim11	8.69287	7.13287	11.2288	1.57423
ENSMUSG00000020456	Ogdh	0.610238	0.526636	0.600173	1.13964
ENSMUSG00000020457	Drg1	3.27899	2.74527	11.4331	4.16464
ENSMUSG00000020458	Rtn4	0.239635	0.166036	0.834081	5.0235
ENSMUSG00000020459	Mtif2	1.86548	1.44432	1.1881	0.822604
ENSMUSG00000020460	Rps27a	13.7545	12.2436	24.2671	1.98201
ENSMUSG00000020462	Cfap36	0.281737	0.226973	0.431401	1.90067
ENSMUSG00000020463	Smek2	0.328305	0.336419	0.56873	1.69054
ENSMUSG00000020464	Pnpt1	0.539159	0.459896	1.19254	2.59306
ENSMUSG00000020471	Pold2	0.372076	0.50096	0.342299	0.683286
ENSMUSG00000020472	Zkscan17	0.790685	0.791331	1.88585	2.38314
ENSMUSG00000020474	Polm	2.22368	1.74604	3.41159	1.9539
ENSMUSG00000020475	Pgam2	4.20778	5.05551	10.396	2.05636
ENSMUSG00000020476	Dbnl	0.534937	0.56715	3.77003	6.64732
ENSMUSG00000020477	Mrps24	4.85514	4.81112	23.2472	4.83198
ENSMUSG00000020482	Ccdc117	1.17829	1.33505	1.04032	0.779237
ENSMUSG00000020483	Dynll2	6.4231	5.27128	3.37052	0.639412
ENSMUSG00000020484	Xbp1	9.62587	15.8856	30.0361	1.89077
ENSMUSG00000020485	Supt4a	1.39551	1.32132	4.4025	3.3319
ENSMUSG00000020486	2018-09-04	0.984277	1.00674	1.16732	1.1595
ENSMUSG00000020492	Ska2	0.133044	0.147391	0.175451	1.19038
ENSMUSG00000020495	Smg8	0.534032	0.407868	0.277681	0.680811
ENSMUSG00000020496	Rnf187	3.56208	3.30932	6.40944	1.93679
ENSMUSG00000020513	Tubd1	0.174099	0.165735	0.0460145	0.277639
ENSMUSG00000020514	Mrpl22	1.94493	1.99846	2.73904	1.37057
ENSMUSG00000020515	Cnot8	3.73817	3.13928	2.7701	0.8824
ENSMUSG00000020516	Rps6kb1	0.824494	0.78897	0.837093	1.06099
ENSMUSG00000020519	Sap30l	1.14164	0.800118	2.38495	2.98075
ENSMUSG00000020520	Galnt10	0.0421326	0.048488	0.0698175	1.43989
ENSMUSG00000020521	Rnft1	1.72174	1.39137	2.17646	1.56425
ENSMUSG00000020522	Mfap3	0.697744	0.593949	1.33721	2.25138
ENSMUSG00000020523	Fam114a2	0.958017	0.763244	1.13852	1.49168
ENSMUSG00000020525	Ppm1d	0.210204	0.236861	0.239437	1.01088
ENSMUSG00000020527	Myo19	0.506785	0.449598	0.968552	2.15426
ENSMUSG00000020528	Prpsap2	0.580979	0.438019	0.842876	1.92429
ENSMUSG00000020530	Ggnbp2	3.22925	2.57751	3.57157	1.38567
ENSMUSG00000020532	Acaca	0.850524	0.85275	0.969625	1.13706
ENSMUSG00000020534	Shmt1	8.60509	7.50823	0.986933	0.131447
ENSMUSG00000020536	Llgl1	0.751667	0.766225	2.5487	3.32631
ENSMUSG00000020537	Drg2	1.67968	1.60985	1.92648	1.19668
ENSMUSG00000020538	Srebf1	7.40836	4.69559	7.61656	1.62207
ENSMUSG00000020541	Tom1l1	1.08965	0.872254	0.539101	0.618055
ENSMUSG00000020544	Cox11	1.19983	0.918892	2.08289	2.26674
ENSMUSG00000020546	Stxbp4	0.249035	0.230912	0.108228	0.468696
ENSMUSG00000020547	Bzw2	0.124272	0.113626	0.105991	0.932805
ENSMUSG00000020549	Elac2	0.546383	0.394572	0.71121	1.80249
ENSMUSG00000020553	Pctp	3.00858	4.3848	0.894957	0.204104
ENSMUSG00000020561	Twistnb	0.459674	0.37269	0.443436	1.18983
ENSMUSG00000020564	Atxn7l1	0.187768	0.178648	0.123835	0.693179
ENSMUSG00000020570	Sypl	0.936979	0.868892	1.64381	1.89184
ENSMUSG00000020571	Pdia6	0.790634	0.91174	3.61366	3.96348
ENSMUSG00000020572	Nampt	1.90923	2.77736	2.51275	0.904726
ENSMUSG00000020573	Pik3cg	0.0418941	0.035373	0.155769	4.4036
ENSMUSG00000020576	Nbas	0.0432629	0.0302792	0.16095	5.31552
ENSMUSG00000020580	Rock2	0.162756	0.132153	0.507072	3.83702
ENSMUSG00000020585	Laptm4a	3.71387	3.06542	8.8255	2.87905
ENSMUSG00000020589	Fam49a	0.0204156	0.0300515	0.112292	3.73664
ENSMUSG00000020590	Snx13	0.172109	0.148822	0.490423	3.29536
ENSMUSG00000020592	Sdc1	2.72551	2.09176	1.45416	0.695188
ENSMUSG00000020593	Lpin1	7.99172	10.4442	0.608021	0.0582159
ENSMUSG00000020594	Pum2	0.332533	0.303538	0.560605	1.8469
ENSMUSG00000020599	Rgs9	0.0592789	0.0392723	0.143921	3.6647
ENSMUSG00000020600	Slc7a15	0.758387	0.830504	1.08433	1.30563
ENSMUSG00000020601	Trib2	0.0488656	0.106874	0.14142	1.32324
ENSMUSG00000020604	Arsg	0.561446	0.624115	1.76746	2.83194
ENSMUSG00000020605	Hs1bp3	0.247753	0.187398	0.637753	3.4032
ENSMUSG00000020608	Smc6	0.444104	0.46901	1.26977	2.70735
ENSMUSG00000020609	Apob	3.60219	3.67254	1.93005	0.525535
ENSMUSG00000020610	Amz2	1.05731	1.12487	2.90125	2.57919
ENSMUSG00000020611	Gna13	0.194137	0.213655	1.01498	4.75055
ENSMUSG00000020612	Prkar1a	1.80163	1.72345	3.84879	2.23319
ENSMUSG00000020614	Fam20a	1.1313	0.895353	1.53112	1.71008
ENSMUSG00000020620	Abca8b	0.657559	0.868019	0.547422	0.630657
ENSMUSG00000020621	Rdh14	1.79659	1.37431	1.25285	0.911624
ENSMUSG00000020623	Map2k6	0.765191	0.407397	0.266347	0.653777
ENSMUSG00000020628	Trappc12	0.315078	0.264342	1.2224	4.6243
ENSMUSG00000020629	Adi1	3.29027	2.35332	1.0982	0.466659
ENSMUSG00000020630	Rnaseh1	1.28535	1.01596	3.1768	3.1269
ENSMUSG00000020634	Ubxn2a	0.352619	0.331194	1.08961	3.28994
ENSMUSG00000020635	Fkbp1b	0.121007	0.137578	0.637024	4.63029
ENSMUSG00000020638	Cmpk2	0.446698	0.294149	13.7373	46.7019
ENSMUSG00000020640	Itsn2	0.944624	0.875784	1.49949	1.71217
ENSMUSG00000020641	Rsad2	0.43207	0.379539	102.776	270.791
ENSMUSG00000020642	Rnf144a	0.09749	0.0872105	0.10483	1.20203
ENSMUSG00000020644	Id2	37.6438	18.0044	12.5433	0.696678
ENSMUSG00000020647	Ncoa1	0.093905	0.0819213	0.302151	3.68831
ENSMUSG00000020648	Dus4l	1.08441	0.624908	0.303177	0.485154
ENSMUSG00000020649	Rrm2	0.300818	0.470893	0.404395	0.858783
ENSMUSG00000020650	Bcap29	0.128614	0.0953127	0.451797	4.74016
ENSMUSG00000020652	Cenpo	0.541853	0.447488	0.975745	2.18049
ENSMUSG00000020653	Klf11	0.791978	0.463913	0.888342	1.91489
ENSMUSG00000020654	Adcy3	0.104085	0.0696425	0.17129	2.45957
ENSMUSG00000020656	Grhl1	0.0570653	0.0386453	0.194607	5.03573
ENSMUSG00000020659	Cbll1	0.276815	0.220116	0.344605	1.56556
ENSMUSG00000020661	Dnmt3a	0.239643	0.229354	0.392987	1.71345
ENSMUSG00000020664	Dld	0.808423	0.707228	1.53046	2.16403
ENSMUSG00000020668	Kif3c	0.0648269	0.0465281	0.184395	3.96309
ENSMUSG00000020669	Sh3yl1	0.0968978	0.0673706	0.209328	3.10711
ENSMUSG00000020671	Rab10	0.366247	0.371727	0.525705	1.41422
ENSMUSG00000020674	Pxdn	0.0422268	0.0436356	0.124269	2.84787
ENSMUSG00000020677	Ddx52	0.593904	0.466456	0.900764	1.93108
ENSMUSG00000020679	Hnf1b	0.280533	0.299812	0.478179	1.59493
ENSMUSG00000020680	Taf15	3.88719	3.02661	3.92554	1.29701
ENSMUSG00000020687	Cdc27	0.233706	0.207227	0.389283	1.87854
ENSMUSG00000020689	Itgb3	0.0790151	0.0683667	0.294552	4.30841
ENSMUSG00000020691	Mettl2	0.856123	0.685698	1.38107	2.01411
ENSMUSG00000020692	Nle1	0.688353	0.611474	1.58658	2.59468
ENSMUSG00000020694	Tlk2	0.300357	0.257398	0.793271	3.08189
ENSMUSG00000020696	Rffl	0.529187	0.477534	1.20226	2.51765
ENSMUSG00000020697	Lig3	0.203263	0.224642	0.681146	3.03214
ENSMUSG00000020698	Cct6b	0.0641242	0.0547182	0.0600567	1.09756
ENSMUSG00000020700	Map3k3	0.355131	0.299948	0.545887	1.81994
ENSMUSG00000020701	Tmem132e	0.0256264	0.029146	0.0639523	2.19421
ENSMUSG00000020705	Ddx42	0.929636	0.885798	1.84022	2.07747
ENSMUSG00000020706	Ftsj3	3.54717	3.09711	3.70853	1.19742
ENSMUSG00000020707	Rnf135	3.16732	3.64989	1.85597	0.508501
ENSMUSG00000020708	Psmc5	1.48918	1.61653	1.7134	1.05993
ENSMUSG00000020709	Adap2	5.38912	8.638	6.18474	0.715992
ENSMUSG00000020715	Ern1	0.468694	0.365797	0.334143	0.913466
ENSMUSG00000020716	Nf1	0.236595	0.227018	1.53686	6.76977
ENSMUSG00000020717	Pecam1	0.172186	0.157279	0.310607	1.97487
ENSMUSG00000020718	Polg2	2.17556	1.87238	1.72362	0.920551
ENSMUSG00000020719	Ddx5	16.9911	16.5796	41.9525	2.53037
ENSMUSG00000020720	Psmd12	0.969245	0.87494	1.72704	1.97389
ENSMUSG00000020721	Helz	0.111448	0.0959611	0.212457	2.21399
ENSMUSG00000020728	Cep112	0.11336	0.117571	0.107802	0.916908
ENSMUSG00000020732	Rab37	0.363349	0.298413	10.1255	33.931
ENSMUSG00000020733	Slc9a3r1	1.2467	1.13257	1.26373	1.11581
ENSMUSG00000020737	Hn1	0.282788	0.22829	0.686001	3.00495
ENSMUSG00000020738	Sumo2	1.82991	1.49946	2.44221	1.62873
ENSMUSG00000020739	Nup85	0.675231	0.529386	1.18474	2.23795
ENSMUSG00000020740	Gga3	0.846365	0.840265	0.920027	1.09493
ENSMUSG00000020741	Cluh	5.60343	4.76157	4.39207	0.922399
ENSMUSG00000020743	Mif4gd	12.3948	10.7454	6.63578	0.617549
ENSMUSG00000020744	Slc25a19	2.32727	2.23802	1.45101	0.648344
ENSMUSG00000020745	Pafah1b1	0.265201	0.250191	0.354745	1.4179
ENSMUSG00000020747	2310067B10Rik	0.674314	0.606785	0.369364	0.608723
ENSMUSG00000020752	Recql5	0.611021	0.527888	0.984162	1.86434
ENSMUSG00000020755	Sap30bp	0.303392	0.281463	0.743805	2.64264
ENSMUSG00000020766	Galk1	0.34033	0.478246	2.49128	5.2092
ENSMUSG00000020770	Unk	0.764197	0.699525	0.703775	1.00608
ENSMUSG00000020773	Trim47	3.42718	3.27788	2.69181	0.821206
ENSMUSG00000020774	Aspa	1.52507	1.36942	0.832549	0.607956
ENSMUSG00000020775	Mrpl38	2.86345	3.16535	3.48595	1.10128
ENSMUSG00000020776	Fbf1	0.650046	0.686407	1.22408	1.78331
ENSMUSG00000020777	Acox1	32.6524	32.0643	12.5405	0.391106
ENSMUSG00000020778	Ten1	0.236683	0.224265	0.615934	2.74646
ENSMUSG00000020780	Srp68	0.82788	0.752844	2.25173	2.99096
ENSMUSG00000020781	Tsen54	0.854316	0.927123	1.39765	1.50751
ENSMUSG00000020782	Llgl2	0.999299	0.720688	1.57103	2.17991
ENSMUSG00000020783	1200014J11Rik	0.293738	0.187467	0.525486	2.80308
ENSMUSG00000020788	Atp2a3	0.0345736	0.0430151	0.0864604	2.01
ENSMUSG00000020790	Ankfy1	0.158941	0.125537	0.558335	4.44759
ENSMUSG00000020792	Exoc7	0.556672	0.388401	1.14771	2.95495
ENSMUSG00000020794	Ube2g1	0.38666	0.359786	0.32423	0.901173
ENSMUSG00000020801	Med31	1.32067	1.11039	1.88284	1.69565
ENSMUSG00000020802	Ube2o	0.0986182	0.0629992	0.302247	4.79764
ENSMUSG00000020805	Slc13a5	0.226915	0.0502349	0.927328	18.4598
ENSMUSG00000020806	Rhbdf2	0.685314	0.594926	3.88331	6.52738
ENSMUSG00000020807	4933427D14Rik	0.262512	0.221362	0.483469	2.18407
ENSMUSG00000020810	Cygb	0.66549	0.343268	1.81077	5.27509
ENSMUSG00000020814	Mxra7	0.27409	0.221826	1.5241	6.87069
ENSMUSG00000020817	Rabep1	0.308548	0.260539	0.317124	1.21719
ENSMUSG00000020818	Mfsd11	3.95609	3.80443	7.88854	2.07351
ENSMUSG00000020821	Kif1c	2.07412	1.65825	2.20544	1.32998
ENSMUSG00000020823	Sec14l1	0.181888	0.194699	0.243545	1.25088
ENSMUSG00000020827	Mink1	0.535092	0.500288	0.702378	1.40395
ENSMUSG00000020828	Pld2	0.835621	0.824862	2.42903	2.94476
ENSMUSG00000020829	Slc46a1	0.380223	0.650292	0.492173	0.75685
ENSMUSG00000020830	Vmo1	1.91121	1.06582	0.807003	0.757169
ENSMUSG00000020831	0610010K14Rik	4.62497	4.14028	5.75794	1.39071
ENSMUSG00000020832	Eral1	1.49943	1.11458	4.96568	4.45519
ENSMUSG00000020839	Tmigd1	0.58674	0.0783755	0.376905	4.80897
ENSMUSG00000020840	Blmh	0.275873	0.161653	0.345363	2.13644
ENSMUSG00000020841	Cpd	0.0701751	0.0728292	0.151164	2.07559
ENSMUSG00000020847	Rph3al	0.0358195	0.0275349	0.0678119	2.46276
ENSMUSG00000020849	Ywhae	0.649068	0.647886	1.05	1.62065
ENSMUSG00000020850	Prpf8	1.07456	0.942425	1.07348	1.13906
ENSMUSG00000020857	Nme2	2.83929	2.79498	4.77482	1.70836
ENSMUSG00000020859	Spag9	4.03376	4.01571	9.43032	2.34836
ENSMUSG00000020863	Luc7l3	0.533147	0.434465	0.540146	1.24324
ENSMUSG00000020864	Ankrd40	1.87573	1.36502	2.20759	1.61727
ENSMUSG00000020865	Abcc3	3.41475	2.92705	2.35456	0.804414
ENSMUSG00000020868	Xylt2	1.36343	1.49479	1.23691	0.827478
ENSMUSG00000020869	Lrrc59	0.349973	0.349711	2.20755	6.31249
ENSMUSG00000020873	Slc35b1	1.91983	2.71475	4.93069	1.81626
ENSMUSG00000020876	Snx11	1.33346	1.1716	4.70492	4.01579
ENSMUSG00000020877	Scrn2	3.62516	2.25101	1.74541	0.775391
ENSMUSG00000020882	Cacnb1	0.0880033	0.0959345	0.203511	2.12136
ENSMUSG00000020883	Fbxl20	0.503895	0.397716	0.810738	2.03848
ENSMUSG00000020884	Asgr1	16.045	18.2986	5.30339	0.289825
ENSMUSG00000020886	Dlg4	0.13252	0.129979	0.408825	3.14532
ENSMUSG00000020888	Dvl2	33.1594	30.7572	33.8769	1.10143
ENSMUSG00000020889	Nr1d1	4.84322	3.22104	6.80638	2.1131
ENSMUSG00000020893	Per1	3.42168	3.30798	6.26564	1.8941
ENSMUSG00000020898	Ctc1	0.417856	0.255567	1.46481	5.73158
ENSMUSG00000020899	Pfas	0.495942	0.347552	0.239397	0.688809
ENSMUSG00000020901	Pik3r5	0.0389285	0.0331583	0.474789	14.3189
ENSMUSG00000020903	Stx8	0.0320984	0.0328841	0.0894447	2.72
ENSMUSG00000020910	Adprm	3.61494	2.80423	2.25844	0.80537
ENSMUSG00000020917	Acly	1.41089	2.27252	0.936401	0.412054
ENSMUSG00000020918	Kat2a	1.10679	0.907185	0.904125	0.996626
ENSMUSG00000020919	Stat5b	0.942234	0.967813	0.840241	0.868185
ENSMUSG00000020921	Tmem101	2.27855	2.96403	0.980337	0.330744
ENSMUSG00000020922	Lsm12	0.343408	0.314082	0.272721	0.868312
ENSMUSG00000020923	Ubtf	3.18869	2.84008	6.04841	2.12966
ENSMUSG00000020925	Ccdc43	0.529648	0.379765	0.840882	2.21422
ENSMUSG00000020926	Adam11	0.50179	0.0971531	0.160518	1.65221
ENSMUSG00000020929	Eftud2	0.214347	0.217136	0.430685	1.98348
ENSMUSG00000020935	Dcakd	3.10947	2.74635	2.15005	0.782876
ENSMUSG00000020936	Nmt1	0.676915	0.551006	1.44327	2.61933
ENSMUSG00000020941	Map3k14	0.088534	0.0616045	0.165597	2.68807
ENSMUSG00000020946	Gosr2	0.589629	0.488294	0.670448	1.37304
ENSMUSG00000020948	Klhl28	0.442249	0.352958	0.166368	0.471353
ENSMUSG00000020949	Fkbp3	3.53708	3.26623	5.21617	1.597
ENSMUSG00000020952	Scfd1	0.293319	0.274906	0.74237	2.70045
ENSMUSG00000020954	Strn3	0.546148	0.457053	1.18125	2.58449
ENSMUSG00000020955	Ap4s1	0.542623	0.542472	0.972229	1.79222
ENSMUSG00000020956	Dtd2	0.670683	0.576735	0.248364	0.430639
ENSMUSG00000020961	Ston2	0.140406	0.103489	0.0495222	0.478527
ENSMUSG00000020962	Gtf2a1	0.398656	0.286303	0.259765	0.907309
ENSMUSG00000020964	Sel1l	1.1555	0.943801	0.968638	1.02632
ENSMUSG00000020973	Dnaaf2	0.364265	0.272999	0.250513	0.917634
ENSMUSG00000020974	Pole2	0.0589693	0.0688084	0.214787	3.12152
ENSMUSG00000020978	Klhdc2	1.22752	0.78035	2.65163	3.398
ENSMUSG00000020982	Nemf	0.600169	0.58985	2.61196	4.42818
ENSMUSG00000020986	Sec23a	0.462529	0.364994	0.91203	2.49876
ENSMUSG00000020988	L2hgdh	0.969403	0.89026	0.584769	0.656852
ENSMUSG00000020993	Trappc6b	1.38436	1.15732	2.15712	1.8639
ENSMUSG00000020994	Pnn	1.37097	1.42565	1.18127	0.828582
ENSMUSG00000021000	Ctage5	3.53341	3.06935	2.92294	0.952297
ENSMUSG00000021003	Galc	0.0924539	0.0837968	0.352096	4.20179
ENSMUSG00000021007	Spata7	0.117083	0.0882759	0.816468	9.24905
ENSMUSG00000021009	Ptpn21	0.135086	0.13389	0.927315	6.92594
ENSMUSG00000021012	Zc3h14	0.370161	0.354736	0.828721	2.33616
ENSMUSG00000021013	Ttc8	0.113425	0.0815762	0.237082	2.90627
ENSMUSG00000021018	Polr2h	3.56123	3.17285	4.27222	1.3465
ENSMUSG00000021022	Ppp2r3c	0.719177	0.516707	2.17518	4.2097
ENSMUSG00000021023	1110008L16Rik	0.218242	0.158062	0.290069	1.83516
ENSMUSG00000021024	Psma6	0.708003	0.599713	0.930622	1.55178
ENSMUSG00000021025	Nfkbia	9.43321	11.1681	11.5495	1.03415
ENSMUSG00000021027	Ralgapa1	0.142346	0.135553	0.245075	1.80796
ENSMUSG00000021028	Mbip	1.944	1.17875	2.34461	1.98906
ENSMUSG00000021033	Gstz1	20.8388	18.2334	17.2182	0.944326
ENSMUSG00000021036	Sptlc2	0.155593	0.15521	1.45383	9.36689
ENSMUSG00000021037	Ahsa1	2.04434	2.4633	2.71443	1.10195
ENSMUSG00000021038	Vipas39	0.739558	0.517433	1.1265	2.1771
ENSMUSG00000021039	Snw1	0.538311	0.486548	1.4759	3.03342
ENSMUSG00000021040	Slirp	0.316178	0.312061	1.13281	3.63011
ENSMUSG00000021044	Adck1	0.196298	0.14358	0.344093	2.39651
ENSMUSG00000021048	Mthfd1	1.37741	1.08499	0.393502	0.362678
ENSMUSG00000021051	Ppp2r5e	0.225783	0.271255	0.166398	0.613436
ENSMUSG00000021054	Sgpp1	0.408894	0.352284	0.514018	1.4591
ENSMUSG00000021055	Esr2	0.0965082	0.0923367	0.122651	1.3283
ENSMUSG00000021065	Fut8	0.0275415	0.0572359	0.0457784	0.79982
ENSMUSG00000021066	Atl1	0.0472708	0.0825337	0.139905	1.69512
ENSMUSG00000021067	Sav1	1.78508	2.08164	6.36832	3.05928
ENSMUSG00000021068	Nin	0.0281632	0.023283	0.222238	9.54511
ENSMUSG00000021069	Pygl	5.06138	5.69292	1.4297	0.251136
ENSMUSG00000021072	Tmx1	1.16305	0.923919	1.92633	2.08496
ENSMUSG00000021076	Actr10	0.448395	0.344423	0.612758	1.77908
ENSMUSG00000021079	Timm9	5.66871	4.83464	3.88287	0.803135
ENSMUSG00000021091	Serpina3n	8.97282	8.60695	4.74546	0.551352
ENSMUSG00000021096	Ppm1a	2.09443	1.9247	1.90755	0.991092
ENSMUSG00000021097	Clmn	0.586328	0.510943	0.464138	0.908393
ENSMUSG00000021102	Glrx5	1.4975	1.02491	1.66705	1.62652
ENSMUSG00000021103	Mnat1	0.0616539	0.0556466	0.239956	4.31213
ENSMUSG00000021108	Prkch	0.0376123	0.0404144	0.111322	2.75451
ENSMUSG00000021109	Hif1a	0.322101	0.287318	0.358583	1.24803
ENSMUSG00000021111	Papola	2.08687	1.75389	1.94497	1.10894
ENSMUSG00000021112	Mpp5	0.114239	0.107362	0.218385	2.0341
ENSMUSG00000021113	Snapc1	0.508051	0.482395	0.332603	0.689481
ENSMUSG00000021114	Atp6v1d	0.964327	0.885704	2.12434	2.39848
ENSMUSG00000021115	Vrk1	0.198303	0.132817	0.450458	3.39156
ENSMUSG00000021116	Eif2s1	0.605253	0.505986	1.07282	2.12025
ENSMUSG00000021124	Vti1b	1.10479	0.770184	1.52472	1.97969
ENSMUSG00000021125	Arg2	0.133001	0.130222	1.86197	14.2984
ENSMUSG00000021127	Zfp36l1	35.1112	21.3639	5.76981	0.270073
ENSMUSG00000021131	Erh	1.13118	1.16936	2.29943	1.96639
ENSMUSG00000021133	Susd6	0.434281	0.342417	0.521988	1.52442
ENSMUSG00000021134	Srsf5	10.9555	12.2745	10.9924	0.895552
ENSMUSG00000021135	Slc10a1	7.66573	7.44783	1.60258	0.215174
ENSMUSG00000021136	Smoc1	0.501067	0.476064	0.436927	0.91779
ENSMUSG00000021139	Gm20498	2.86706	2.93778	1.24846	0.424966
ENSMUSG00000021140	Pcnx	0.17193	0.154689	0.281926	1.82254
ENSMUSG00000021143	Pacs2	0.3991	0.268187	1.24631	4.64717
ENSMUSG00000021144	Mta1	0.965959	0.905077	1.75886	1.94333
ENSMUSG00000021147	Wdr37	0.181443	0.179354	0.4884	2.72311
ENSMUSG00000021149	Gtpbp4	0.74871	0.768385	1.3109	1.70604
ENSMUSG00000021156	Zmynd11	0.7024	0.607519	0.703312	1.15768
ENSMUSG00000021171	Esyt2	0.140718	0.134276	0.607912	4.52731
ENSMUSG00000021177	Tdp1	0.0748794	0.0553777	0.225691	4.07548
ENSMUSG00000021178	Psmc1	1.77724	1.70317	5.8514	3.4356
ENSMUSG00000021179	Nrde2	0.240684	0.180347	0.522237	2.89573
ENSMUSG00000021182	Ccdc88c	0.0216879	0.0384914	0.133948	3.47994
ENSMUSG00000021185	9030617O03Rik	0.819713	0.367748	0.710371	1.93168
[truncated: 8,956 more rows]
